# Supplementary material for: Localizing strain via micro-cage structure for stretchable pressure sensor arrays with ultralow spatial crosstalk
Source: Nat Commun. 2023 Mar 6;14:1252. doi: 10.1038/s41467-023-36885-3 (PMC9988987; doi:10.1038/s41467-023-36885-3)
Supplement: Supplementary file 9 — Source Data [file 41467_2023_36885_MOESM9_ESM.xlsx]

## Sheet: Fig.1
Fig.1e							Fig.1f
only PET		only PDMS		PDMS & prslPDMS			ls/lp	Crosstalk isolation/dB	Fitted curve
125	0.34117	-3.55271e-15	9.9933	125	0.13792		0.2	22.4397	0.2	22.3159
120.876	0.31676	0.12513	9.98314	123.763	0.13666		0.3	23.6073	0.2016	22.3381
116.752	0.34615	0.25025	9.97294	122.526	0.13572		0.4	23.7757	0.202	22.3437
112.628	0.43363	0.37538	9.9627	121.288	0.13508		0.5	25.0717	0.2024	22.3492
108.504	0.57775	0.5005	9.95242	120.051	0.13469		0.6	25.834	0.2028	22.3547
104.38	0.77014	0.62563	9.94209	118.814	0.13452				0.2032	22.3602
100.256	1.0089	0.75075	9.93173	117.577	0.13453				0.2036	22.3657
96.1325	1.29272	0.87588	9.92132	116.34	0.13467				0.204	22.3711
92.0086	1.60841	0.89032	9.92012	115.103	0.13492				0.2044	22.3766
87.8846	1.95419	1.001	9.91087	113.865	0.13524				0.2048	22.3821
83.7607	2.33559	1.12613	9.90038	112.628	0.13561				0.20521	22.3875
79.6368	2.73414	1.25125	9.88985	111.391	0.1363				0.20561	22.393
75.5128	3.14919	1.37638	9.87928	110.154	0.1372				0.20601	22.3984
71.6249	3.56258	1.5015	9.86866	108.917	0.13831				0.20641	22.4038
71.4266	3.58387	1.57859	9.8621	107.679	0.13959				0.20681	22.4092
71.2071	3.60746	1.62663	9.85801	106.442	0.14104				0.20721	22.4146
67.3404	4.02675	1.75175	9.84731	105.205	0.14263				0.20761	22.42
63.849	4.41151	1.87688	9.83657	103.968	0.14436				0.20801	22.4254
63.254	4.47761	1.93965	9.83117	102.731	0.14622				0.20841	22.4308
62.6068	4.55153	2.002	9.82579	101.494	0.1482				0.20881	22.4362
59.3586	4.92303	2.12713	9.81497	100.256	0.15028				0.20921	22.4415
55.9971	5.30567	2.25225	9.8041	99.0192	0.15291				0.20961	22.4469
55.4975	5.36236	2.37738	9.79319	97.7821	0.15581				0.21001	22.4522
55.0149	5.4171	2.40225	9.79102	96.5449	0.15899				0.21041	22.4576
51.6364	5.79913	2.5025	9.78225	95.3077	0.16243				0.21081	22.4629
49.3854	6.05504	2.62763	9.77125	94.0705	0.16616				0.21121	22.4682
48.655	6.13796	2.75275	9.76022	92.8333	0.17016				0.21161	22.4735
47.6065	6.2569	2.85358	9.7513	91.5962	0.17444				0.21201	22.4788
45.6735	6.47586	2.87788	9.74915	90.359	0.17901				0.21241	22.4841
44.3269	6.62816	3.003	9.73803	89.1218	0.18386				0.21281	22.4894
42.0615	6.87895	3.12813	9.72687	87.8846	0.189				0.21321	22.4946
40.0483	7.09654	3.25325	9.71567	86.6475	0.19439				0.21361	22.4999
38.6248	7.2491	3.37838	9.70442	85.4103	0.20015				0.21401	22.5051
36.9238	7.43001	3.45158	9.69783	84.1731	0.20629				0.21441	22.5104
35.1881	7.61305	3.5035	9.69314	82.9359	0.21284				0.21481	22.5156
33.7994	7.75834	3.62863	9.68181	81.6987	0.2198				0.21522	22.5208
31.7368	7.96641	3.75375	9.67044	80.4616	0.22717				0.21562	22.5261
30.7117	8.06729	3.87888	9.65902	79.2244	0.23498				0.21602	22.5313
29.1425	8.21847	3.94804	9.6527	77.9872	0.24322				0.21642	22.5365
27.6158	8.362	4.004	9.64757	76.75	0.25191				0.21682	22.5417
25.7043	8.53692	4.12913	9.63607	75.5128	0.26106				0.21722	22.5469
24.5115	8.64339	4.25425	9.62453	74.287	0.27087				0.21762	22.5521
23.8573	8.70117	4.37938	9.61295	73.1801	0.28038				0.21802	22.5572
22.0774	8.85278	4.5045	9.60132	73.0611	0.28144				0.21842	22.5624
20.0224	9.01761	4.59118	9.59324	72.9294	0.28263				0.21882	22.5675
19.6432	9.04684	4.62963	9.58965	71.8353	0.29281				0.21922	22.5727
18.9842	9.09674	4.75475	9.57794	70.8473	0.30257				0.21962	22.5778
17.1065	9.23288	4.87988	9.56619	70.6094	0.305				0.22002	22.5829
15.8399	9.31978	5.00501	9.55439	70.3459	0.30773				0.22042	22.5881
14.9383	9.37905	5.13013	9.54255	69.3835	0.31804				0.22082	22.5932
13.3409	9.47818	5.18918	9.53695	68.5145	0.32781				0.22122	22.5983
12.7682	9.5119	5.25526	9.53067	68.1577	0.33196				0.22162	22.6034
12.4449	9.5305	5.38038	9.51875	67.7624	0.33663				0.22202	22.6085
10.5981	9.6309	5.50551	9.50678	66.9318	0.34677				0.22242	22.6135
9.23444	9.69764	5.63063	9.49477	66.1818	0.35628				0.22282	22.6186
9.11443	9.70319	5.75576	9.48272	65.7059	0.36249				0.22322	22.6237
8.99625	9.70861	5.86617	9.47205	65.179	0.36954				0.22362	22.6287
7.63078	9.76754	5.88088	9.47062	64.4801	0.37915				0.22402	22.6338
6.24415	9.82051	6.00601	9.45849	63.849	0.3881				0.22442	22.6388
6.13977	9.82423	6.13113	9.4463	63.254	0.39641				0.22482	22.6438
5.98556	9.82936	6.25626	9.43408	62.6068	0.40586				0.22523	22.6489
5.06046	9.86052	6.38138	9.42182	62.0614	0.41382				0.22563	22.6539
4.22764	9.88629	6.50651	9.40951	61.497	0.42222				0.22603	22.6589
3.9729	9.89374	6.5093	9.40923	60.9031	0.43123				0.22643	22.6639
3.68993	9.90179	6.63163	9.39716	60.3292	0.44011				0.22683	22.6689
2.88534	9.9233	6.75676	9.38476	59.7448	0.44932				0.22723	22.6739
2.13652	9.93747	6.88188	9.37233	59.1399	0.45905				0.22763	22.6789
1.92356	9.94224	7.00701	9.35985	58.5864	0.46811				0.22803	22.6838
1.7492	9.94638	7.10731	9.34981	58.0517	0.47701				0.22843	22.6888
0.96178	9.96781	7.13213	9.34733	57.4281	0.48759				0.22883	22.6937
-3.55271e-15	10	7.25726	9.33476	56.7828	0.49875				0.22923	22.6987
		7.38238	9.32216	56.2698	0.50778				0.22963	22.7036
		7.50751	9.30951	55.7741	0.51663				0.23003	22.7085
		7.63263	9.29681	55.1114	0.52868				0.23043	22.7135
		7.75776	9.28408	54.4256	0.54139				0.23083	22.7184
		7.88288	9.2713	53.9531	0.5503				0.23123	22.7233
		7.91969	9.26754	53.4965	0.55902				0.23163	22.7282
		8.00801	9.25848	52.7948	0.57265				0.23203	22.7331
		8.13313	9.24562	52.0685	0.58704				0.23243	22.738
		8.25826	9.23272	51.6364	0.59573				0.23283	22.7429
		8.38338	9.21977	51.2371	0.60289				0.23323	22.7477
		8.50851	9.20678	50.742	0.6117				0.23363	22.7526
		8.51769	9.20582	50.3971	0.61779				0.23403	22.7575
		8.63363	9.19375	49.8475	0.6274				0.23443	22.7623
		8.75876	9.18067	49.0587	0.641				0.23483	22.7672
		8.88388	9.16755	48.9531	0.6428				0.23524	22.772
		9.00901	9.1544	48.8795	0.64406				0.23564	22.7768
		9.07057	9.14791	48.0587	0.65791				0.23604	22.7816
		9.13413	9.14119	47.362	0.66947				0.23644	22.7865
		9.25926	9.12795	47.1642	0.67271				0.23684	22.7913
		9.38438	9.11466	46.8803	0.67735				0.23724	22.7961
		9.50951	9.10134	46.2698	0.6872				0.23764	22.8009
		9.63463	9.08797	45.8445	0.69398				0.23804	22.8056
		9.75976	9.07455	45.3753	0.70137				0.23844	22.8104
		9.83782	9.06616	44.7019	0.71181				0.23884	22.8152
		9.88488	9.0611	44.4809	0.7152				0.23924	22.82
		10.01	9.0476	44.3269	0.71755				0.23964	22.8247
		10.1351	9.03406	43.3009	0.73402				0.24004	22.8295
		10.2603	9.02048	42.4159	0.74742				0.24044	22.8342
		10.3854	9.00686	42.0615	0.75258				0.24084	22.839
		10.4358	9.00136	41.298	0.76682				0.24124	22.8437
		10.5105	8.9932	41.0305	0.7712				0.24164	22.8484
		10.6356	8.97949	40.3607	0.78082				0.24204	22.8531
		10.7608	8.96574	39.9995	0.78519				0.24244	22.8578
		10.8859	8.95196	39.4234	0.79098				0.24284	22.8625
		10.8984	8.95057	38.9684	0.79452				0.24324	22.8672
		11.011	8.93812	38.486	0.79728				0.24364	22.8719
		11.1361	8.92425	37.9374	0.79917				0.24404	22.8766
		11.2613	8.91034	37.5487	0.79971				0.24444	22.8813
		11.3864	8.89638	36.9064	0.79914				0.24484	22.886
		11.3949	8.89544	36.6114	0.79827				0.24525	22.8906
		11.5115	8.88239	35.8754	0.79442				0.24565	22.8953
		11.6366	8.86835	35.6741	0.79295				0.24605	22.8999
		11.7618	8.85427	34.8444	0.78501				0.24645	22.9046
		11.8011	8.84984	34.7368	0.78375				0.24685	22.9092
		11.8869	8.84015	33.8134	0.77091				0.24725	22.9138
		12.012	8.82599	33.7994	0.77068				0.24765	22.9184
		12.1371	8.81179	33.7787	0.77057				0.24805	22.9231
		12.1734	8.80767	32.8731	0.76329				0.24845	22.9277
		12.2623	8.79755	31.4868	0.74424				0.24885	22.9323
		12.3874	8.78327	31.0205	0.73567				0.24925	22.9369
		12.5125	8.76895	32.2473	0.75588				0.24965	22.9415
		12.5796	8.76125	31.9468	0.75163				0.25005	22.946
		12.6376	8.75458	30.7158	0.72948				0.25045	22.9506
		12.7628	8.74018	30.0941	0.7154				0.25085	22.9552
		12.8879	8.72573	29.1843	0.6913				0.25125	22.9598
		13.013	8.71125	29.1678	0.69082				0.25165	22.9643
		13.0422	8.70786	29.1425	0.69009				0.25205	22.9689
		13.1381	8.69672	28.2367	0.66182				0.25245	22.9734
		13.2633	8.68216	27.4674	0.63438				0.25285	22.978
		13.3884	8.66755	27.3054	0.6282				0.25325	22.9825
		13.5135	8.65291	27.1025	0.62026				0.25365	22.987
		13.6386	8.63823	26.3741	0.58994				0.25405	22.9915
		13.7638	8.6235	25.7923	0.56368				0.25445	22.9961
		13.8889	8.60874	25.4428	0.54703				0.25485	23.0006
		14.014	8.59393	25.0052	0.52526				0.25526	23.0051
		14.1391	8.57909	24.5115	0.49947				0.25566	23.0096
		14.231	8.56817	24.2407	0.48231				0.25606	23.0141
		14.2643	8.56421	23.7813	0.45232				0.25646	23.0185
		14.3894	8.54929	23.0903	0.40515				0.25686	23.023
		14.5145	8.53433	23.051	0.40239				0.25726	23.0275
		14.6396	8.51933	22.9828	0.39759				0.25766	23.0319
		14.7648	8.5043	22.3208	0.34979				0.25806	23.0364
		14.8899	8.48922	21.9398	0.32135				0.25846	23.0409
		15.015	8.47411	21.5905	0.29474				0.25886	23.0453
		15.1401	8.45895	20.9835	0.24746				0.25926	23.0497
		15.2653	8.44376	20.8603	0.23775				0.25966	23.0542
		15.3904	8.42853	20.7894	0.23215				0.26006	23.0586
		15.5155	8.41327	20.13	0.18008				0.26046	23.063
		15.6406	8.39796	19.6389	0.14258				0.26086	23.0675
		15.7348	8.38642	19.3998	0.12558				0.26126	23.0719
		15.7658	8.38262	18.9842	0.10044				0.26166	23.0763
		15.8909	8.36724	18.6514	0.08677				0.26206	23.0807
		16.016	8.35182	18.3448	0.08274				0.26246	23.0851
		16.1411	8.33637	17.879	0.09528				0.26286	23.0894
		16.2663	8.32088	17.3733	0.12759				0.26326	23.0938
		16.3914	8.30535	17.1065	0.14904				0.26366	23.0982
		16.5165	8.28979	16.9266	0.16758				0.26406	23.1026
		16.6416	8.27418	16.4565	0.22168				0.26446	23.107
		16.7668	8.25855	15.8399	0.30279				0.26486	23.1113
		16.8919	8.24287	15.8063	0.30732				0.26527	23.1157
		17.017	8.22716	15.7468	0.31544				0.26567	23.12
		17.1421	8.21141	15.1553	0.40162				0.26607	23.1243
		17.2673	8.19563	14.8214	0.45445				0.26647	23.1287
		17.3924	8.17981	14.5043	0.5073				0.26687	23.133
		17.5175	8.16396	13.9424	0.60709				0.26727	23.1373
		17.5461	8.16033	13.8532	0.62364				0.26767	23.1417
		17.6426	8.14807	13.8029	0.63307				0.26807	23.146
		17.7678	8.13215	13.2022	0.75028				0.26847	23.1503
		17.8929	8.11619	12.7844	0.83688				0.26887	23.1546
		18.018	8.1002	12.5512	0.88702				0.26927	23.1589
		18.1431	8.08417	12.138	0.97897				0.26967	23.1632
		18.2683	8.06811	11.9001	1.03371				0.27007	23.1674
		18.3934	8.05201	11.7659	1.06519				0.27047	23.1717
		18.5185	8.03588	11.2491	1.19029				0.27087	23.176
		18.6436	8.01971	10.7474	1.31767				0.27127	23.1803
		18.7688	8.00352	10.5981	1.35671				0.27167	23.1845
		18.8939	7.98728	10.4686	1.3916				0.27207	23.1888
		19.019	7.97102	10.153	1.48049				0.27247	23.193
		19.1441	7.95472	9.8325	1.57635				0.27287	23.1973
		19.2693	7.93839	9.70789	1.61516				0.27327	23.2015
		19.3944	7.92203	9.58518	1.65421				0.27367	23.2058
		19.5195	7.90563	9.26279	1.76083				0.27407	23.21
		19.6446	7.8892	8.93541	1.87507				0.27447	23.2142
		19.7676	7.87303	8.8177	1.91762				0.27487	23.2184
		19.7698	7.87274	8.70178	1.9603				0.27528	23.2227
		19.8949	7.85625	8.3726	2.08565				0.27568	23.2269
		20.02	7.83972	8.03833	2.2193				0.27608	23.2311
		20.1452	7.82317	7.92751	2.26502				0.27648	23.2353
		20.2703	7.80658	7.81838	2.31074				0.27688	23.2395
		20.3954	7.78996	7.48242	2.45582				0.27728	23.2436
		20.5205	7.77331	7.14124	2.60987				0.27768	23.2478
		20.6456	7.75664	7.03732	2.65814				0.27808	23.252
		20.7708	7.73993	6.93499	2.70629				0.27848	23.2562
		20.8959	7.72319	6.59223	2.87205				0.27888	23.2603
		21.021	7.70642	6.24415	3.04746				0.27928	23.2645
		21.1461	7.68962	6.13977	3.10645				0.27968	23.2687
		21.2713	7.67279	5.98556	3.19487				0.28008	23.2728
		21.3964	7.65593	5.82175	3.29022				0.28048	23.277
		21.5215	7.63904	5.67429	3.37829				0.28088	23.2811
		21.6467	7.62213	5.49549	3.4879				0.28128	23.2852
		21.7157	7.61279	5.29687	3.61331				0.28168	23.2894
		21.7718	7.60518	5.16922	3.69595				0.28208	23.2935
		21.8969	7.58821	5.0543	3.7717				0.28248	23.2976
		22.022	7.57121	4.84295	3.91442				0.28288	23.3017
		22.1471	7.55418	4.60818	4.0781				0.28328	23.3058
		22.2723	7.53712	4.51668	4.14337				0.28368	23.3099
		22.3974	7.52004	4.43431	4.20284				0.28408	23.314
		22.5225	7.50293	4.19041	4.38286				0.28448	23.3181
		22.6476	7.48579	3.91949	4.58978				0.28488	23.3222
		22.7728	7.46863	3.86414	4.63296				0.28529	23.3263
		22.8979	7.45144	3.81432	4.67208				0.28569	23.3304
		23.023	7.43422	3.53787	4.89371				0.28609	23.3345
		23.1482	7.41698	3.2308	5.14891				0.28649	23.3385
		23.2733	7.39971	3.21161	5.16518				0.28689	23.3426
		23.3984	7.38242	3.19433	5.17985				0.28729	23.3467
		23.5235	7.3651	2.88534	5.44742				0.28769	23.3507
		23.6295	7.35041	2.62381	5.68435				0.28809	23.3547
		23.6486	7.34775	2.5968	5.7105				0.28849	23.3588
		23.7738	7.33039	2.56382	5.74287				0.28889	23.3628
		23.8989	7.31299	2.30827	6.01039				0.28929	23.3669
		24.024	7.29558	2.09905	6.2523				0.28969	23.3709
		24.1491	7.27814	2.01974	6.34959				0.29009	23.3749
		24.2743	7.26068	1.92287	6.47272				0.29049	23.3789
		24.3994	7.24319	1.7312	6.73054				0.29089	23.383
		24.5245	7.22568	1.57428	6.95605				0.29129	23.387
		24.6497	7.20815	1.44267	7.15549				0.29169	23.391
		24.7748	7.19059	1.28191	7.41209				0.29209	23.395
		24.8999	7.17302	1.15414	7.62645				0.29249	23.399
		25.025	7.15542	1.04952	7.80891				0.29289	23.403
		25.1502	7.1378	0.8656	8.14514				0.29329	23.4069
		25.2753	7.12016	0.64096	8.58292				0.29369	23.4109
		25.4004	7.1025	0.57707	8.71294				0.29409	23.4149
		25.5255	7.08482	0.52476	8.82122				0.29449	23.4189
		25.5776	7.07745	0.28853	9.33095				0.29489	23.4229
		25.6506	7.06711	-3.55271e-15	10				0.2953	23.4268
		25.7758	7.04939						0.2957	23.4308
		25.9009	7.03165						0.2961	23.4347
		26.026	7.01389						0.2965	23.4387
		26.1512	6.9961						0.2969	23.4426
		26.2763	6.9783						0.2973	23.4465
		26.4014	6.96048						0.2977	23.4505
		26.5265	6.94265						0.2981	23.4544
		26.6517	6.92479						0.2985	23.4583
		26.7768	6.90692						0.2989	23.4623
		26.9019	6.88903						0.2993	23.4662
		27.027	6.87112						0.2997	23.4701
		27.1521	6.8532						0.3	23.473
		27.2773	6.83526						0.3001	23.474
		27.3547	6.82414						0.3005	23.4779
		27.4024	6.8173						0.3009	23.4818
		27.5275	6.79932						0.3013	23.4857
		27.6527	6.78134						0.3017	23.4896
		27.7778	6.76333						0.3021	23.4935
		27.9029	6.74531						0.3025	23.4974
		28.028	6.72728						0.3029	23.5012
		28.1532	6.70923						0.3033	23.5051
		28.2783	6.69117						0.3037	23.509
		28.4034	6.67309						0.3041	23.5128
		28.5285	6.655						0.3045	23.5167
		28.6536	6.6369						0.3049	23.5205
		28.7788	6.61879						0.30531	23.5244
		28.9039	6.60066						0.30571	23.5282
		29.029	6.58252						0.30611	23.5321
		29.0294	6.58247						0.30651	23.5359
		29.1542	6.56437						0.30691	23.5397
		29.2793	6.5462						0.30731	23.5436
		29.4044	6.52803						0.30771	23.5474
		29.5295	6.50984						0.30811	23.5512
		29.6547	6.49165						0.30851	23.555
		29.7798	6.47344						0.30891	23.5588
		29.9049	6.45523						0.30931	23.5626
		30.03	6.437						0.30971	23.5664
		30.1552	6.41877						0.31011	23.5702
		30.2803	6.40052						0.31051	23.574
		30.4054	6.38227						0.31091	23.5778
		30.4306	6.37859						0.31131	23.5816
		30.5305	6.36401						0.31171	23.5854
		30.6557	6.34574						0.31211	23.5891
		30.7808	6.32746						0.31251	23.5929
		30.9059	6.30918						0.31291	23.5967
		31.031	6.29089						0.31331	23.6004
		31.1562	6.27259						0.31371	23.6042
		31.7977	6.17869						0.31411	23.6079
		33.7457	5.89299						0.31451	23.6117
		35.7963	5.59243						0.31491	23.6154
		35.9109	5.57567						0.31532	23.6192
		36.036	5.55738						0.31572	23.6229
		36.1612	5.53909						0.31612	23.6267
		36.2863	5.5208						0.31652	23.6304
		36.4114	5.50253						0.31692	23.6341
		36.5365	5.48426						0.31732	23.6378
		36.6617	5.466						0.31772	23.6415
		36.7868	5.44775						0.31812	23.6453
		36.9119	5.42951						0.31852	23.649
		37.037	5.41128						0.31892	23.6527
		37.1622	5.39305						0.31932	23.6564
		37.2873	5.37484						0.31972	23.6601
		37.4124	5.35663						0.32012	23.6638
		37.5375	5.33844						0.32052	23.6674
		37.6627	5.32026						0.32092	23.6711
		37.7444	5.30839						0.32132	23.6748
		37.7878	5.30208						0.32172	23.6785
		37.9129	5.28392						0.32212	23.6822
		38.038	5.26577						0.32252	23.6858
		38.1632	5.24764						0.32292	23.6895
		38.2883	5.22951						0.32332	23.6932
		38.4134	5.2114						0.32372	23.6968
		38.5385	5.1933						0.32412	23.7005
		38.6637	5.17521						0.32452	23.7041
		38.7888	5.15714						0.32492	23.7078
		38.9139	5.13908						0.32533	23.7114
		39.039	5.12103						0.32573	23.715
		39.1642	5.103						0.32613	23.7187
		39.2893	5.08499						0.32653	23.7223
		39.4144	5.06698						0.32693	23.7259
		39.5395	5.049						0.32733	23.7295
		39.5557	5.04668						0.32773	23.7332
		39.6647	5.03103						0.32813	23.7368
		39.7898	5.01307						0.32853	23.7404
		39.9149	4.99514						0.32893	23.744
		40.04	4.97721						0.32933	23.7476
		40.1652	4.95931						0.32973	23.7512
		40.2903	4.94142						0.33013	23.7548
		40.4154	4.92355						0.33053	23.7584
		40.5405	4.9057						0.33093	23.762
		40.6657	4.88787						0.33133	23.7655
		40.7908	4.87005						0.33173	23.7691
		40.9159	4.85225						0.33213	23.7727
		41.041	4.83448						0.33253	23.7763
		41.1662	4.81672						0.33293	23.7798
		41.2913	4.79898						0.33333	23.7834
		41.4164	4.78126						0.33373	23.787
		41.5415	4.76356						0.33413	23.7905
		41.6063	4.75441						0.33453	23.7941
		41.6667	4.74588						0.33493	23.7976
		41.7918	4.72822						0.33534	23.8012
		41.9169	4.71059						0.33574	23.8047
		42.042	4.69297						0.33614	23.8082
		42.1672	4.67538						0.33654	23.8118
		42.2923	4.65781						0.33694	23.8153
		42.4174	4.64026						0.33734	23.8188
		42.5425	4.62273						0.33774	23.8224
		42.6677	4.60522						0.33814	23.8259
		42.7928	4.58774						0.33854	23.8294
		42.9179	4.57028						0.33894	23.8329
		43.043	4.55285						0.33934	23.8364
		43.1682	4.53544						0.33974	23.8399
		43.2933	4.51805						0.34014	23.8434
		43.4176	4.50079						0.34054	23.8469
		43.4184	4.50069						0.34094	23.8504
		43.5435	4.48335						0.34134	23.8539
		43.6687	4.46603						0.34174	23.8574
		43.7938	4.44874						0.34214	23.8609
		43.9189	4.43148						0.34254	23.8643
		44.044	4.41424						0.34294	23.8678
		44.1692	4.39703						0.34334	23.8713
		44.2943	4.37985						0.34374	23.8748
		44.4194	4.36269						0.34414	23.8782
		44.5445	4.34555						0.34454	23.8817
		44.6697	4.32845						0.34494	23.8851
		44.7948	4.31137						0.34535	23.8886
		44.9199	4.29432						0.34575	23.8921
		45.0451	4.2773						0.34615	23.8955
		45.0923	4.27088						0.34655	23.8989
		45.1702	4.2603						0.34695	23.9024
		45.2953	4.24333						0.34735	23.9058
		45.4204	4.22639						0.34775	23.9093
		45.5455	4.20948						0.34815	23.9127
		45.6707	4.1926						0.34855	23.9161
		45.7958	4.17575						0.34895	23.9195
		45.9209	4.15892						0.34935	23.923
		46.0461	4.14213						0.34975	23.9264
		46.1712	4.12537						0.35015	23.9298
		46.2963	4.10863						0.35055	23.9332
		46.3226	4.10511						0.35095	23.9366
		46.4214	4.09193						0.35135	23.94
		46.5466	4.07525						0.35175	23.9434
		46.6717	4.05861						0.35215	23.9468
		46.7968	4.042						0.35255	23.9502
		46.9219	4.02542						0.35295	23.9536
		47.047	4.00887						0.35335	23.957
		47.1722	3.99235						0.35375	23.9603
		47.2973	3.97586						0.35415	23.9637
		47.4224	3.95941						0.35455	23.9671
		47.5476	3.94299						0.35495	23.9705
		47.6727	3.9266						0.35536	23.9738
		47.7978	3.91024						0.35576	23.9772
		47.9229	3.89391						0.35616	23.9806
		48.0481	3.87762						0.35656	23.9839
		48.1732	3.86136						0.35696	23.9873
		48.2707	3.84872						0.35736	23.9906
		48.2983	3.84514						0.35776	23.994
		48.4234	3.82895						0.35816	23.9973
		48.5485	3.81279						0.35856	24.0007
		48.6737	3.79666						0.35896	24.004
		48.7988	3.78057						0.35936	24.0074
		48.9239	3.76452						0.35976	24.0107
		49.0491	3.74849						0.36016	24.014
		49.1742	3.73251						0.36056	24.0174
		49.2993	3.71656						0.36096	24.0207
		49.4244	3.70064						0.36136	24.024
		49.5496	3.68476						0.36176	24.0273
		49.6747	3.66891						0.36216	24.0306
		49.7998	3.6531						0.36256	24.0339
		49.9249	3.63732						0.36296	24.0373
		50.05	3.62158						0.36336	24.0405
		50.1752	3.60588						0.36376	24.0438
		50.3003	3.59021						0.36416	24.0471
		50.4254	3.57458						0.36456	24.0505
		50.458	3.57052						0.36496	24.0537
		50.5506	3.55899						0.36537	24.057
		50.6757	3.54343						0.36577	24.0603
		50.8008	3.52791						0.36617	24.0636
		50.9259	3.51242						0.36657	24.0669
		51.051	3.49698						0.36697	24.0702
		51.1762	3.48157						0.36737	24.0734
		51.3013	3.46619						0.36777	24.0767
		51.4264	3.45086						0.36817	24.08
		51.5515	3.43556						0.36857	24.0832
		51.6767	3.4203						0.36897	24.0865
		51.8018	3.40508						0.36937	24.0897
		51.9269	3.3899						0.36977	24.093
		52.0521	3.37475						0.37017	24.0962
		52.1772	3.35964						0.37057	24.0995
		52.3023	3.34458						0.37097	24.1027
		52.4274	3.32955						0.37137	24.106
		52.5525	3.31455						0.37177	24.1092
		52.6777	3.2996						0.37217	24.1124
		52.6794	3.29939						0.37257	24.1157
		52.8028	3.28469						0.37297	24.1189
		52.9279	3.26981						0.37337	24.1221
		53.053	3.25498						0.37377	24.1254
		53.1782	3.24018						0.37417	24.1286
		53.3033	3.22543						0.37457	24.1318
		53.4284	3.21071						0.37497	24.135
		53.5536	3.19603						0.37538	24.1382
		53.6787	3.1814						0.37578	24.1414
		53.8038	3.1668						0.37618	24.1446
		53.9289	3.15224						0.37658	24.1478
		54.054	3.13772						0.37698	24.1511
		54.1792	3.12325						0.37738	24.1542
		54.3043	3.10881						0.37778	24.1574
		54.4294	3.09441						0.37818	24.1606
		54.5545	3.08006						0.37858	24.1638
		54.6797	3.06574						0.37898	24.167
		54.8048	3.05147						0.37938	24.1702
		54.9299	3.03723						0.37978	24.1734
		55.0376	3.02502						0.38018	24.1765
		55.0551	3.02304						0.38058	24.1797
		55.1802	3.00889						0.38098	24.1829
		55.3053	2.99478						0.38138	24.1861
		55.4304	2.98071						0.38178	24.1892
		55.5556	2.96668						0.38218	24.1924
		55.6807	2.95269						0.38258	24.1955
		55.8058	2.93874						0.38298	24.1987
		55.9309	2.92484						0.38338	24.2018
		56.0561	2.91097						0.38378	24.205
		56.1812	2.89715						0.38418	24.2081
		56.3063	2.88337						0.38458	24.2113
		56.4314	2.86963						0.38498	24.2144
		56.5566	2.85593						0.38539	24.2176
		56.6817	2.84227						0.38579	24.2207
		56.8068	2.82866						0.38619	24.2238
		56.9319	2.81509						0.38659	24.227
		57.0571	2.80156						0.38699	24.2301
		57.1223	2.79451						0.38739	24.2332
		57.1822	2.78807						0.38779	24.2363
		57.3073	2.77462						0.38819	24.2395
		57.4324	2.76122						0.38859	24.2426
		57.5576	2.74785						0.38899	24.2457
		57.6827	2.73453						0.38939	24.2488
		57.8078	2.72126						0.38979	24.2519
		57.9329	2.70802						0.39019	24.255
		58.0581	2.69483						0.39059	24.2581
		58.1832	2.68167						0.39099	24.2612
		58.3083	2.66857						0.39139	24.2643
		58.4334	2.6555						0.39179	24.2674
		58.5586	2.64247						0.39219	24.2705
		58.6837	2.62949						0.39259	24.2736
		58.8088	2.61655						0.39299	24.2767
		58.9339	2.60366						0.39339	24.2797
		59.0591	2.5908						0.39379	24.2828
		59.1842	2.57799						0.39419	24.2859
		59.3093	2.56522						0.39459	24.289
		59.4344	2.55249						0.39499	24.292
		59.5596	2.53981						0.3954	24.2951
		59.6847	2.52717						0.3958	24.2982
		59.8098	2.51457						0.3962	24.3012
		59.9349	2.50201						0.3966	24.3043
		60.0273	2.49277						0.397	24.3074
		60.0601	2.4895						0.3974	24.3104
		60.1852	2.47703						0.3978	24.3135
		60.3103	2.4646						0.3982	24.3165
		60.4354	2.45221						0.3986	24.3196
		60.5606	2.43987						0.399	24.3226
		60.6857	2.42757						0.3994	24.3256
		60.8108	2.41531						0.3998	24.3287
		60.9359	2.4031						0.4	24.3302
		61.0611	2.39093						0.4002	24.3317
		61.1862	2.3788						0.4006	24.3347
		61.3113	2.36671						0.401	24.3378
		61.4364	2.35467						0.4014	24.3408
		61.5616	2.34267						0.4018	24.3438
		61.6867	2.33071						0.4022	24.3469
		61.8118	2.31879						0.4026	24.3499
		61.9369	2.30692						0.403	24.3529
		62.0621	2.29509						0.4034	24.3559
		62.1872	2.2833						0.4038	24.3589
		62.3123	2.27155						0.4042	24.3619
		62.3855	2.2647						0.4046	24.365
		62.4374	2.25985						0.40501	24.368
		62.5626	2.24819						0.40541	24.371
		62.6877	2.23657						0.40581	24.374
		62.8128	2.225						0.40621	24.377
		62.9379	2.21346						0.40661	24.38
		63.0631	2.20197						0.40701	24.3829
		63.1882	2.19052						0.40741	24.3859
		63.3133	2.17912						0.40781	24.3889
		63.4384	2.16775						0.40821	24.3919
		63.5636	2.15643						0.40861	24.3949
		63.6887	2.14516						0.40901	24.3979
		63.8138	2.13392						0.40941	24.4008
		63.9389	2.12273						0.40981	24.4038
		64.0641	2.11157						0.41021	24.4068
		64.1892	2.10046						0.41061	24.4097
		64.3143	2.0894						0.41101	24.4127
		64.4394	2.07837						0.41141	24.4157
		64.5646	2.06739						0.41181	24.4186
		64.6897	2.05645						0.41221	24.4216
		64.8148	2.04555						0.41261	24.4246
		64.9399	2.03469						0.41301	24.4275
		65.0171	2.02802						0.41341	24.4305
		65.0651	2.02388						0.41381	24.4334
		65.1902	2.0131						0.41421	24.4364
		65.3153	2.00237						0.41461	24.4393
		65.4404	1.99168						0.41502	24.4422
		65.5656	1.98103						0.41542	24.4452
		65.6907	1.97043						0.41582	24.4481
		65.8158	1.95986						0.41622	24.451
		65.9409	1.94934						0.41662	24.454
		66.0661	1.93886						0.41702	24.4569
		66.1912	1.92842						0.41742	24.4598
		66.3163	1.91802						0.41782	24.4628
		66.4414	1.90766						0.41822	24.4657
		66.5666	1.89734						0.41862	24.4686
		66.6917	1.88707						0.41902	24.4715
		66.8168	1.87683						0.41942	24.4744
		66.9419	1.86664						0.41982	24.4773
		67.0671	1.85649						0.42022	24.4803
		67.1922	1.84638						0.42062	24.4832
		67.3173	1.83631						0.42102	24.4861
		67.4424	1.82628						0.42142	24.489
		67.4778	1.82345						0.42182	24.4919
		67.5676	1.81629						0.42222	24.4948
		67.6927	1.80634						0.42262	24.4977
		67.8178	1.79644						0.42302	24.5006
		67.9429	1.78657						0.42342	24.5034
		68.0681	1.77674						0.42382	24.5063
		68.1932	1.76696						0.42422	24.5092
		68.3183	1.75721						0.42462	24.5121
		68.4434	1.74751						0.42503	24.515
		68.5686	1.73784						0.42543	24.5178
		68.6937	1.72822						0.42583	24.5207
		68.8188	1.71864						0.42623	24.5236
		68.9439	1.70909						0.42663	24.5265
		69.0691	1.69959						0.42703	24.5293
		69.1942	1.69012						0.42743	24.5322
		69.3193	1.6807						0.42783	24.5351
		69.4444	1.67131						0.42823	24.5379
		69.5696	1.66197						0.42863	24.5408
		69.6947	1.65266						0.42903	24.5436
		69.8198	1.64339						0.42943	24.5465
		69.8359	1.6422						0.42983	24.5494
		69.9449	1.63417						0.43023	24.5522
		70.0701	1.62498						0.43063	24.5551
		70.1952	1.61583						0.43103	24.5579
		70.3203	1.60672						0.43143	24.5607
		70.4454	1.59765						0.43183	24.5636
		70.5706	1.58862						0.43223	24.5664
		70.6957	1.57962						0.43263	24.5693
		70.8208	1.57067						0.43303	24.5721
		70.9459	1.56176						0.43343	24.5749
		71.0711	1.55288						0.43383	24.5778
		71.1962	1.54404						0.43423	24.5806
		71.2372	1.54115						0.43463	24.5834
		71.3213	1.53524						0.43504	24.5862
		71.4464	1.52648						0.43544	24.5891
		71.5716	1.51775						0.43584	24.5919
		71.6967	1.50907						0.43624	24.5947
		71.8218	1.50042						0.43664	24.5975
		71.947	1.49181						0.43704	24.6003
		72.0721	1.48324						0.43744	24.6031
		72.1972	1.47471						0.43784	24.6059
		72.3223	1.46621						0.43824	24.6087
		72.4475	1.45775						0.43864	24.6115
		72.5726	1.44933						0.43904	24.6143
		72.6977	1.44095						0.43944	24.6171
		72.8228	1.4326						0.43984	24.6199
		72.948	1.42429						0.44024	24.6227
		73.0731	1.41602						0.44064	24.6255
		73.1982	1.40779						0.44104	24.6283
		73.3233	1.39959						0.44144	24.6311
		73.4484	1.39143						0.44184	24.6339
		73.5736	1.3833						0.44224	24.6366
		73.6987	1.37521						0.44264	24.6394
		73.7321	1.37306						0.44304	24.6422
		73.8238	1.36716						0.44344	24.645
		73.9489	1.35915						0.44384	24.6477
		74.0741	1.35117						0.44424	24.6505
		74.1992	1.34323						0.44464	24.6533
		74.3243	1.33532						0.44505	24.6561
		74.4494	1.32745						0.44545	24.6588
		74.5746	1.31961						0.44585	24.6616
		74.6997	1.31181						0.44625	24.6643
		74.8248	1.30405						0.44665	24.6671
		74.95	1.29632						0.44705	24.6699
		75.0751	1.28863						0.44745	24.6726
		75.2002	1.28097						0.44785	24.6754
		75.3253	1.27335						0.44825	24.6781
		75.4505	1.26577						0.44865	24.6809
		75.5756	1.25822						0.44905	24.6836
		75.7007	1.2507						0.44945	24.6864
		75.8258	1.24322						0.44985	24.6891
		75.951	1.23577						0.45025	24.6918
		76.0761	1.22836						0.45065	24.6946
		76.1928	1.22148						0.45105	24.6973
		76.2012	1.22098						0.45145	24.7
		76.3263	1.21364						0.45185	24.7028
		76.4514	1.20633						0.45225	24.7055
		76.5766	1.19905						0.45265	24.7082
		76.7017	1.19181						0.45305	24.7109
		76.8268	1.18461						0.45345	24.7137
		76.9519	1.17743						0.45385	24.7164
		77.0771	1.17029						0.45425	24.7191
		77.2022	1.16319						0.45465	24.7218
		77.3273	1.15612						0.45506	24.7245
		77.4524	1.14908						0.45546	24.7272
		77.5776	1.14207						0.45586	24.7299
		77.7027	1.1351						0.45626	24.7327
		77.8278	1.12816						0.45666	24.7354
		77.953	1.12126						0.45706	24.7381
		78.0781	1.11439						0.45746	24.7408
		78.2032	1.10755						0.45786	24.7435
		78.3283	1.10074						0.45826	24.7462
		78.4535	1.09396						0.45866	24.7489
		78.5509	1.08871						0.45906	24.7516
		78.5786	1.08722						0.45946	24.7542
		78.7037	1.08051						0.45986	24.7569
		78.8288	1.07383						0.46026	24.7596
		78.954	1.06719						0.46066	24.7623
		79.0791	1.06057						0.46106	24.765
		79.2042	1.05399						0.46146	24.7677
		79.3293	1.04744						0.46186	24.7703
		79.4544	1.04092						0.46226	24.773
		79.5796	1.03444						0.46266	24.7757
		79.7047	1.02798						0.46306	24.7784
		79.8298	1.02156						0.46346	24.781
		79.9549	1.01517						0.46386	24.7837
		80.0801	1.0088						0.46426	24.7864
		80.2052	1.00247						0.46466	24.789
		80.3303	0.99617						0.46507	24.7917
		80.4555	0.98991						0.46547	24.7944
		80.5806	0.98367						0.46587	24.797
		80.7057	0.97746						0.46627	24.7997
		80.8308	0.97128						0.46667	24.8023
		80.956	0.96514						0.46707	24.805
		81.0458	0.96074						0.46747	24.8076
		81.0811	0.95902						0.46787	24.8103
		81.2062	0.95293						0.46827	24.8129
		81.3313	0.94688						0.46867	24.8156
		81.4565	0.94085						0.46907	24.8182
		81.5816	0.93485						0.46947	24.8208
		81.7067	0.92889						0.46987	24.8235
		81.8318	0.92295						0.47027	24.8261
		81.957	0.91704						0.47067	24.8287
		82.0821	0.91116						0.47107	24.8314
		82.2072	0.90531						0.47147	24.834
		82.3323	0.89949						0.47187	24.8366
		82.4575	0.8937						0.47227	24.8393
		82.5826	0.88794						0.47267	24.8419
		82.7077	0.88221						0.47307	24.8445
		82.8328	0.8765						0.47347	24.8471
		82.958	0.87082						0.47387	24.8498
		83.0831	0.86518						0.47427	24.8524
		83.2082	0.85956						0.47467	24.855
		83.3333	0.85396						0.47508	24.8576
		83.4585	0.8484						0.47548	24.8602
		83.5836	0.84287						0.47588	24.8628
		83.7087	0.83736						0.47628	24.8654
		83.8141	0.83274						0.47668	24.868
		83.8338	0.83188						0.47708	24.8706
		83.959	0.82643						0.47748	24.8732
		84.0841	0.821						0.47788	24.8758
		84.2092	0.81561						0.47828	24.8784
		84.3343	0.81024						0.47868	24.881
		84.4595	0.80489						0.47908	24.8836
		84.5846	0.79958						0.47948	24.8862
		84.7097	0.79429						0.47988	24.8888
		84.8348	0.78903						0.48028	24.8914
		84.96	0.78379						0.48068	24.894
		85.0851	0.77859						0.48108	24.8966
		85.2102	0.7734						0.48148	24.8991
		85.3353	0.76825						0.48188	24.9017
		85.4605	0.76312						0.48228	24.9043
		85.5856	0.75802						0.48268	24.9069
		85.7107	0.75294						0.48308	24.9095
		85.8358	0.74789						0.48348	24.912
		85.961	0.74287						0.48388	24.9146
		86.0861	0.73787						0.48428	24.9172
		86.1723	0.73444						0.48468	24.9197
		86.2112	0.7329						0.48509	24.9223
		86.3363	0.72795						0.48549	24.9249
		86.4615	0.72303						0.48589	24.9274
		86.5866	0.71813						0.48629	24.93
		86.7117	0.71326						0.48669	24.9325
		86.8368	0.70842						0.48709	24.9351
		86.962	0.7036						0.48749	24.9377
		87.0871	0.6988						0.48789	24.9402
		87.2122	0.69403						0.48829	24.9428
		87.3373	0.68928						0.48869	24.9453
		87.4625	0.68456						0.48909	24.9479
		87.5876	0.67986						0.48949	24.9504
		87.7127	0.67519						0.48989	24.953
		87.8378	0.67054						0.49029	24.9555
		87.963	0.66592						0.49069	24.958
		88.0881	0.66132						0.49109	24.9606
		88.2132	0.65674						0.49149	24.9631
		88.3383	0.65219						0.49189	24.9656
		88.4635	0.64766						0.49229	24.9682
		88.5886	0.64316						0.49269	24.9707
		88.6671	0.64034						0.49309	24.9732
		88.7137	0.63868						0.49349	24.9758
		88.8388	0.63422						0.49389	24.9783
		88.964	0.62979						0.49429	24.9808
		89.0891	0.62538						0.49469	24.9833
		89.2142	0.62099						0.4951	24.9858
		89.3393	0.61662						0.4955	24.9884
		89.4645	0.61228						0.4959	24.9909
		89.5896	0.60796						0.4963	24.9934
		89.7147	0.60367						0.4967	24.9959
		89.8398	0.59939						0.4971	24.9984
		89.965	0.59514						0.4975	25.0009
		90.0901	0.59091						0.4979	25.0035
		90.2152	0.58671						0.4983	25.0059
		90.3403	0.58253						0.4987	25.0085
		90.4655	0.57836						0.4991	25.011
		90.5906	0.57422						0.4995	25.0135
		90.7157	0.57011						0.4999	25.016
		90.8408	0.56601						0.5	25.0166
		90.966	0.56194						0.5003	25.0185
		91.0911	0.55789						0.5007	25.0209
		91.2162	0.55385						0.5011	25.0234
		91.3413	0.54985						0.5015	25.0259
		91.4665	0.54586						0.5019	25.0284
		91.5916	0.54189						0.5023	25.0309
		91.7167	0.53795						0.5027	25.0334
		91.8418	0.53402						0.5031	25.0359
		91.967	0.53012						0.5035	25.0384
		91.9822	0.52964						0.5039	25.0408
		92.0921	0.52624						0.5043	25.0433
		92.2172	0.52237						0.5047	25.0458
		92.3423	0.51853						0.50511	25.0483
		92.4675	0.51471						0.50551	25.0508
		92.5926	0.51091						0.50591	25.0532
		92.7177	0.50713						0.50631	25.0557
		92.8428	0.50337						0.50671	25.0582
		92.968	0.49964						0.50711	25.0606
		93.0931	0.49592						0.50751	25.0631
		93.2182	0.49222						0.50791	25.0656
		93.3433	0.48854						0.50831	25.068
		93.4685	0.48488						0.50871	25.0705
		93.5936	0.48124						0.50911	25.073
		93.7187	0.47762						0.50951	25.0754
		93.8438	0.47402						0.50991	25.0779
		93.969	0.47044						0.51031	25.0803
		94.0941	0.46688						0.51071	25.0828
		94.2192	0.46334						0.51111	25.0852
		94.3443	0.45981						0.51151	25.0877
		94.4695	0.45631						0.51191	25.0901
		94.4771	0.4561						0.51231	25.0926
		94.5946	0.45282						0.51271	25.095
		94.7197	0.44936						0.51311	25.0975
		94.8448	0.44591						0.51351	25.0999
		94.97	0.44248						0.51391	25.1023
		95.0951	0.43907						0.51431	25.1048
		95.2202	0.43568						0.51471	25.1072
		95.3453	0.43231						0.51512	25.1096
		95.4705	0.42895						0.51552	25.1121
		95.5956	0.42562						0.51592	25.1145
		95.7207	0.4223						0.51632	25.1169
		95.8458	0.419						0.51672	25.1194
		95.971	0.41572						0.51712	25.1218
		96.0961	0.41245						0.51752	25.1242
		96.2212	0.40921						0.51792	25.1266
		96.3464	0.40598						0.51832	25.1291
		96.4715	0.40277						0.51872	25.1315
		96.5966	0.39958						0.51912	25.1339
		96.7217	0.3964						0.51952	25.1363
		96.8353	0.39353						0.51992	25.1387
		96.8469	0.39324						0.52032	25.1411
		96.972	0.3901						0.52072	25.1436
		97.0971	0.38698						0.52112	25.146
		97.2222	0.38387						0.52152	25.1484
		97.3474	0.38078						0.52192	25.1508
		97.4725	0.37771						0.52232	25.1532
		97.5976	0.37465						0.52272	25.1556
		97.7227	0.37161						0.52312	25.158
		97.8478	0.36859						0.52352	25.1604
		97.973	0.36559						0.52392	25.1628
		98.0981	0.3626						0.52432	25.1652
		98.2232	0.35963						0.52472	25.1676
		98.3483	0.35667						0.52513	25.17
		98.4735	0.35373						0.52553	25.1724
		98.5986	0.35081						0.52593	25.1747
		98.7237	0.3479						0.52633	25.1771
		98.8488	0.34501						0.52673	25.1795
		98.974	0.34213						0.52713	25.1819
		99.0991	0.33927						0.52753	25.1843
		99.1593	0.3379						0.52793	25.1867
		99.2242	0.33643						0.52833	25.1891
		99.3494	0.3336						0.52873	25.1914
		99.4745	0.33079						0.52913	25.1938
		99.5996	0.32799						0.52953	25.1962
		99.7247	0.32521						0.52993	25.1986
		99.8499	0.32245						0.53033	25.2009
		99.975	0.3197						0.53073	25.2033
		100.1	0.31696						0.53113	25.2057
		100.225	0.31424						0.53153	25.2081
		100.35	0.31154						0.53193	25.2104
		100.475	0.30885						0.53233	25.2128
		100.601	0.30617						0.53273	25.2151
		100.726	0.30351						0.53313	25.2175
		100.851	0.30087						0.53353	25.2199
		100.976	0.29824						0.53393	25.2222
		101.101	0.29562						0.53433	25.2246
		101.226	0.29302						0.53473	25.2269
		101.351	0.29044						0.53514	25.2293
		101.476	0.28787						0.53554	25.2316
		101.602	0.28531						0.53594	25.234
		101.727	0.28276						0.53634	25.2364
		101.852	0.28024						0.53674	25.2387
		101.977	0.27772						0.53714	25.241
		102.102	0.27522						0.53754	25.2434
		102.227	0.27273						0.53794	25.2457
		102.338	0.27055						0.53834	25.2481
		102.352	0.27026						0.53874	25.2504
		102.477	0.2678						0.53914	25.2527
		102.603	0.26536						0.53954	25.2551
		102.728	0.26293						0.53994	25.2574
		102.853	0.26051						0.54034	25.2598
		102.978	0.2581						0.54074	25.2621
		103.103	0.25571						0.54114	25.2644
		103.228	0.25334						0.54154	25.2667
		103.353	0.25097						0.54194	25.2691
		103.478	0.24862						0.54234	25.2714
		103.604	0.24628						0.54274	25.2737
		103.729	0.24396						0.54314	25.2761
		103.854	0.24165						0.54354	25.2784
		103.979	0.23935						0.54394	25.2807
		104.104	0.23707						0.54434	25.283
		104.229	0.23479						0.54474	25.2853
		104.354	0.23253						0.54515	25.2876
		104.479	0.23029						0.54555	25.29
		104.605	0.22805						0.54595	25.2923
		104.73	0.22583						0.54635	25.2946
		104.855	0.22362						0.54675	25.2969
		104.98	0.22143						0.54715	25.2992
		105.105	0.21924						0.54755	25.3015
		105.23	0.21707						0.54795	25.3038
		105.355	0.21491						0.54835	25.3061
		105.48	0.21276						0.54875	25.3084
		105.55	0.21157						0.54915	25.3107
		105.606	0.21063						0.54955	25.313
		105.731	0.20851						0.54995	25.3153
		105.856	0.2064						0.55035	25.3176
		105.981	0.2043						0.55075	25.3199
		106.106	0.20221						0.55115	25.3222
		106.231	0.20013						0.55155	25.3245
		106.356	0.19807						0.55195	25.3268
		106.481	0.19602						0.55235	25.3291
		106.607	0.19398						0.55275	25.3314
		106.732	0.19195						0.55315	25.3337
		106.857	0.18993						0.55355	25.336
		106.982	0.18793						0.55395	25.3382
		107.107	0.18593						0.55435	25.3405
		107.232	0.18395						0.55475	25.3428
		107.357	0.18198						0.55516	25.3451
		107.482	0.18002						0.55556	25.3474
		107.608	0.17807						0.55596	25.3496
		107.733	0.17613						0.55636	25.3519
		107.858	0.17421						0.55676	25.3542
		107.983	0.17229						0.55716	25.3565
		108.108	0.17039						0.55756	25.3587
		108.233	0.16849						0.55796	25.361
		108.358	0.16661						0.55836	25.3633
		108.483	0.16474						0.55876	25.3655
		108.609	0.16287						0.55916	25.3678
		108.734	0.16102						0.55956	25.3701
		108.859	0.15918						0.55996	25.3723
		108.984	0.15735						0.56036	25.3746
		109.109	0.15553						0.56076	25.3769
		109.234	0.15372						0.56116	25.3791
		109.359	0.15192						0.56156	25.3814
		109.412	0.15117						0.56196	25.3836
		109.484	0.15014						0.56236	25.3859
		109.61	0.14836						0.56276	25.3881
		109.735	0.14659						0.56316	25.3904
		109.86	0.14483						0.56356	25.3926
		109.985	0.14308						0.56396	25.3949
		110.11	0.14135						0.56436	25.3971
		110.235	0.13962						0.56476	25.3994
		110.36	0.1379						0.56517	25.4016
		110.485	0.13619						0.56557	25.4039
		110.611	0.13449						0.56597	25.4061
		110.736	0.1328						0.56637	25.4083
		110.861	0.13113						0.56677	25.4106
		110.986	0.12946						0.56717	25.4128
		111.111	0.1278						0.56757	25.4151
		111.236	0.12615						0.56797	25.4173
		111.361	0.12451						0.56837	25.4195
		111.486	0.12287						0.56877	25.4217
		111.612	0.12125						0.56917	25.424
		111.737	0.11964						0.56957	25.4262
		111.862	0.11804						0.56997	25.4284
		111.987	0.11644						0.57037	25.4307
		112.112	0.11486						0.57077	25.4329
		112.237	0.11328						0.57117	25.4351
		112.362	0.11171						0.57157	25.4373
		112.487	0.11016						0.57197	25.4396
		112.613	0.10861						0.57237	25.4418
		112.738	0.10707						0.57277	25.444
		112.863	0.10554						0.57317	25.4462
		112.988	0.10402						0.57357	25.4484
		113.113	0.1025						0.57397	25.4506
		113.238	0.101						0.57437	25.4529
		113.363	0.0995						0.57477	25.4551
		113.488	0.09801						0.57518	25.4573
		113.548	0.09732						0.57558	25.4595
		113.614	0.09654						0.57598	25.4617
		113.739	0.09507						0.57638	25.4639
		113.864	0.0936						0.57678	25.4661
		113.989	0.09215						0.57718	25.4683
		114.114	0.09071						0.57758	25.4705
		114.239	0.08927						0.57798	25.4727
		114.364	0.08784						0.57838	25.4749
		114.489	0.08642						0.57878	25.4771
		114.615	0.08501						0.57918	25.4793
		114.74	0.08361						0.57958	25.4815
		114.865	0.08221						0.57998	25.4837
		114.99	0.08082						0.58038	25.4859
		115.115	0.07944						0.58078	25.4881
		115.24	0.07807						0.58118	25.4903
		115.365	0.07671						0.58158	25.4925
		115.49	0.07535						0.58198	25.4947
		115.616	0.07401						0.58238	25.4968
		115.741	0.07267						0.58278	25.499
		115.866	0.07134						0.58318	25.5012
		115.991	0.07001						0.58358	25.5034
		116.116	0.0687						0.58398	25.5056
		116.241	0.06739						0.58438	25.5077
		116.366	0.06608						0.58478	25.5099
		116.491	0.06479						0.58519	25.5121
		116.617	0.0635						0.58559	25.5143
		116.742	0.06223						0.58599	25.5164
		116.867	0.06095						0.58639	25.5186
		116.992	0.05969						0.58679	25.5208
		117.117	0.05843						0.58719	25.523
		117.242	0.05719						0.58759	25.5251
		117.367	0.05594						0.58799	25.5273
		117.492	0.05471						0.58839	25.5295
		117.618	0.05348						0.58879	25.5316
		117.743	0.05226						0.58919	25.5338
		117.868	0.05105						0.58959	25.536
		117.993	0.04984						0.58999	25.5381
		118.118	0.04864						0.59039	25.5403
		118.243	0.04745						0.59079	25.5424
		118.264	0.04725						0.59119	25.5446
		118.368	0.04626						0.59159	25.5467
		118.493	0.04509						0.59199	25.5489
		118.619	0.04391						0.59239	25.5511
		118.744	0.04275						0.59279	25.5532
		118.869	0.04159						0.59319	25.5554
		118.994	0.04044						0.59359	25.5575
		119.119	0.0393						0.59399	25.5597
		119.244	0.03816						0.59439	25.5618
		119.369	0.03703						0.59479	25.564
		119.494	0.0359						0.5952	25.5661
		119.62	0.03478						0.5956	25.5682
		119.745	0.03367						0.596	25.5704
		119.87	0.03257						0.5964	25.5725
		119.995	0.03147						0.5968	25.5747
		120.12	0.03038						0.5972	25.5768
		120.245	0.02929						0.5976	25.5789
		120.37	0.02821						0.598	25.5811
		120.496	0.02714						0.5984	25.5832
		120.621	0.02607						0.5988	25.5853
		120.746	0.02501						0.5992	25.5875
		120.871	0.02396						0.5996	25.5896
		125	0.00758						0.6	25.5918

## Sheet: Fig.2
Fig.2c
prslPDMS		PDMS			prslPDMS
Strain/%	Stress/Mpa	Strain/%	Stress/Mpa		Wavelength/nm	Transmittance/%
0.226	0	0.013	0		300	11.613
0.464	0	0.119	0.001		301	12.951
0.542	0	0.279	0.002		302	14.442
0.624	0	0.371	0.004		303	16.644
0.703	0.003	0.47	0.006		304	18.929
0.788	0.004	0.569	0.007		305	21.983
0.861	0.006	0.668	0.008		306	24.457
1.025	0.009	0.801	0.01		307	25.922
1.109	0.01	0.91	0.012		308	28.863
1.181	0.011	0.997	0.013		309	31.629
1.261	0.011	1.096	0.015		310	33.487
1.342	0.012	1.204	0.016		311	35.334
1.449	0.013	1.345	0.017		312	38.746
1.529	0.014	1.468	0.02		313	40.866
1.608	0.015	1.56	0.021		314	44.16
1.689	0.016	1.665	0.022		315	47.013
1.871	0.018	1.758	0.023		316	49.062
1.964	0.018	1.851	0.024		317	50.555
2.036	0.02	1.953	0.026		318	53.746
2.117	0.021	2.055	0.027		319	55.591
2.197	0.021	2.154	0.029		320	58.431
2.33	0.023	2.258	0.03		321	59.753
2.412	0.024	2.426	0.031		322	61.501
2.498	0.025	2.511	0.033		323	64.11
2.57	0.025	2.611	0.034		324	64.915
2.652	0.027	2.71	0.035		325	66.535
2.739	0.027	2.809	0.037		326	67.18
2.817	0.029	2.917	0.038		327	69.229
2.894	0.029	3.007	0.039		328	72.784
2.979	0.031	3.106	0.04		329	74.273
3.051	0.032	3.204	0.042		330	74.724
3.19	0.032	3.304	0.043		331	76.649
3.267	0.032	3.449	0.044		332	77.194
3.348	0.034	3.532	0.046		333	78.108
3.433	0.035	3.632	0.047		334	78.781
3.505	0.036	3.731	0.048		335	79.39
3.627	0.037	3.831	0.049		336	79.997
3.697	0.038	3.929	0.051		337	83.042
3.782	0.039	4.026	0.053		338	82.38
3.855	0.04	4.126	0.053		339	82.842
3.932	0.041	4.225	0.054		340	84.217
4.067	0.041	4.323	0.055		341	85.654
4.149	0.042	4.456	0.057		342	85.578
4.233	0.044	4.554	0.058		343	85.289
4.306	0.044	4.653	0.059		344	85.452
4.385	0.044	4.758	0.061		345	85.523
4.515	0.046	4.847	0.062		346	86.406
4.6	0.047	4.956	0.063		347	87.395
4.679	0.048	5.044	0.064		348	88.056
4.747	0.048	5.143	0.066		349	87.691
4.836	0.05	5.243	0.067		350	88.231
4.976	0.05	5.342	0.068		351	88.296
5.051	0.052	5.509	0.069		352	87.839
5.132	0.053	5.614	0.071		353	88.439
5.211	0.053	5.703	0.072		354	89.624
5.292	0.055	5.802	0.074		355	89.186
5.398	0.055	5.9	0.075		356	89.52
5.479	0.057	6.002	0.076		357	88.707
5.558	0.058	6.099	0.077		358	89.556
5.648	0.057	6.198	0.078		359	89.166
5.721	0.058	6.296	0.08		360	90.26
5.854	0.059	6.396	0.081		361	90.555
5.932	0.06	6.538	0.082		362	90.374
6.015	0.061	6.628	0.083		363	90.055
6.101	0.062	6.728	0.085		364	89.288
6.173	0.064	6.826	0.085		365	90.174
6.28	0.064	6.922	0.087		366	90.308
6.368	0.065	7.057	0.089		367	90.009
6.439	0.066	7.156	0.09		368	91.491
6.519	0.066	7.261	0.09		369	90.814
6.6	0.067	7.35	0.092		370	92.393
6.739	0.068	7.453	0.093		371	91.174
6.801	0.069	7.626	0.095		372	90.865
6.9	0.069	7.716	0.095		373	90.902
6.974	0.07	7.814	0.097		374	90.571
7.055	0.072	7.913	0.098		375	90.945
7.14	0.072	8.008	0.099		376	90.688
7.208	0.074	8.146	0.101		377	90.086
7.302	0.075	8.24	0.102		378	90.915
7.377	0.075	8.341	0.103		379	90.254
7.463	0.076	8.438	0.104		380	90.383
7.563	0.077	8.545	0.106		381	90.739
7.643	0.078	8.68	0.106		382	91.672
7.722	0.078	8.766	0.108		383	91.814
7.801	0.079	8.864	0.109		384	91.278
7.882	0.08	8.948	0.11		385	91.431
8.01	0.081	9.072	0.111		386	91.354
8.103	0.082	9.17	0.112		387	91.447
8.176	0.083	9.263	0.113		388	91.426
8.256	0.084	9.368	0.115		389	90.351
8.344	0.085	9.455	0.115		390	90.771
8.439	0.084	9.553	0.116		391	91.335
8.523	0.086	9.658	0.116		392	91.534
8.611	0.087	9.757	0.118		393	91.116
8.686	0.087	9.85	0.119		394	91.308
8.771	0.089	9.948	0.119		395	91.275
8.898	0.089	10.045	0.121		396	91.512
8.975	0.09	10.156	0.122		397	90.994
9.055	0.091	10.254	0.124		398	91.756
9.142	0.091	10.343	0.124		399	91.93
9.218	0.093	10.443	0.125		400	92.272
9.324	0.092	10.541	0.126		401	92.408
9.402	0.093	10.676	0.127		402	91.581
9.49	0.095	10.772	0.128		403	91.415
9.565	0.096	10.87	0.129		404	91.923
9.65	0.097	10.97	0.13		405	91.691
9.776	0.097	11.067	0.131		406	91.599
9.856	0.098	11.239	0.132		407	91.552
9.936	0.099	11.331	0.133		408	91.749
10.016	0.1	11.433	0.133		409	91.552
10.084	0.1	11.538	0.134		410	91.549
10.237	0.101	11.628	0.135		411	92.612
10.31	0.103	11.734	0.137		412	91.454
10.39	0.104	11.832	0.138		413	91.554
10.47	0.104	11.924	0.138		414	91.898
10.55	0.105	12.036	0.139		415	91.617
10.659	0.105	12.121	0.14		416	91.981
10.737	0.106	12.262	0.141		417	91.646
10.825	0.106	12.359	0.142		418	91.119
10.9	0.108	12.464	0.142		419	91.333
10.985	0.109	12.553	0.144		420	91.777
11.084	0.109	12.652	0.145		421	92.415
11.167	0.11	12.786	0.146		422	91.823
11.252	0.111	12.885	0.146		423	90.804
11.325	0.112	12.978	0.147		424	91.71
11.414	0.113	13.088	0.148		425	92.295
11.538	0.113	13.175	0.149		426	92.341
11.619	0.115	13.308	0.151		427	91.891
11.698	0.115	13.406	0.152		428	91.953
11.778	0.116	13.504	0.153		429	91.5
11.859	0.117	13.603	0.154		430	92.059
11.953	0.118	13.702	0.155		431	92.174
12.048	0.119	13.811	0.155		432	91.855
12.134	0.12	13.909	0.157		433	92.097
12.209	0.12	14.002	0.157		434	92.353
12.288	0.121	14.098	0.159		435	91.542
12.421	0.122	14.197	0.16		436	92.005
12.501	0.122	14.339	0.161		437	92.272
12.565	0.124	14.423	0.162		438	91.951
12.665	0.124	14.522	0.163		439	91.802
12.743	0.125	14.633	0.163		440	91.817
12.848	0.127	14.724	0.165		441	91.826
12.926	0.127	14.832	0.165		442	92.108
13.007	0.127	14.917	0.166		443	91.927
13.093	0.129	15.025	0.168		444	92.346
13.167	0.129	15.115	0.168		445	92.061
13.272	0.129	15.214	0.17		446	91.457
13.359	0.131	15.346	0.17		447	92.226
13.431	0.131	15.446	0.171		448	92.358
13.515	0.133	15.544	0.172		449	92.523
13.6	0.133	15.642	0.174		450	92.104
13.701	0.134	15.74	0.174		451	92.23
13.782	0.134	15.853	0.175		452	92.788
13.859	0.136	15.938	0.176		453	91.922
13.94	0.137	16.037	0.177		454	91.715
14.021	0.137	16.135	0.179		455	91.52
14.106	0.137	16.235	0.179		456	92.194
14.184	0.138	16.38	0.18		457	91.569
14.262	0.139	16.464	0.181		458	92.016
14.347	0.139	16.563	0.182		459	92.64
14.419	0.14	16.675	0.183		460	91.96
14.553	0.141	16.772	0.184		461	91.849
14.619	0.142	16.868	0.184		462	92.426
14.719	0.142	16.966	0.185		463	91.927
14.793	0.143	17.064	0.187		464	92.099
14.874	0.144	17.161	0.188		465	92.354
14.981	0.145	17.265	0.189		466	92.284
15.064	0.145	17.358	0.189		467	92.377
15.149	0.145	17.456	0.19		468	92.143
15.224	0.147	17.561	0.191		469	91.939
15.309	0.147	17.654	0.192		470	91.991
15.413	0.149	17.76	0.193		471	91.937
15.496	0.149	17.853	0.194		472	91.741
15.57	0.15	17.948	0.195		473	92.109
15.656	0.151	18.046	0.196		474	92.277
15.728	0.151	18.149	0.197		475	92.014
15.83	0.152	18.254	0.198		476	92.117
15.916	0.152	18.441	0.199		477	92.02
15.995	0.153	18.541	0.2		478	92.572
16.075	0.154	18.643	0.2		479	92.357
16.156	0.155	18.741	0.202		480	92.135
16.291	0.156	18.846	0.203		481	92.334
16.369	0.156	18.949	0.203		482	92.623
16.45	0.158	19.035	0.205		483	92.498
16.53	0.158	19.143	0.205		484	92.504
16.612	0.16	19.231	0.206		485	92.478
16.72	0.16	19.331	0.207		486	92.397
16.797	0.161	19.435	0.208		487	92.415
16.879	0.161	19.528	0.209		488	92.403
16.958	0.162	19.622	0.21		489	92.723
17.034	0.162	19.723	0.211		490	92.236
17.147	0.164	19.822	0.212		491	91.64
17.222	0.163	19.96	0.213		492	91.884
17.301	0.164	20.052	0.214		493	92.367
17.382	0.165	20.151	0.215		494	92.687
17.461	0.165	20.25	0.215		495	92.197
17.552	0.166	20.349	0.216		496	92.165
17.622	0.167	20.519	0.218		497	92.661
17.702	0.167	20.594	0.219		498	92.305
17.785	0.168	20.719	0.22		499	92.4
17.864	0.169	20.809	0.22		500	92.295
17.942	0.169	20.908	0.222		501	92.166
18.022	0.17	21.007	0.222		502	92.329
18.102	0.171	21.103	0.224		503	92.721
18.19	0.171	21.204	0.225		504	92.317
18.265	0.172	21.303	0.225		505	92.046
18.372	0.173	21.402	0.227		506	92.207
18.45	0.173	21.511	0.227		507	92.665
18.538	0.174	21.595	0.228		508	92.146
18.613	0.175	21.701	0.229		509	91.827
18.698	0.175	21.806	0.23		510	92.649
18.799	0.175	21.896	0.231		511	92.094
18.885	0.177	21.994	0.233		512	92.362
18.959	0.177	22.093	0.233		513	92.202
19.045	0.178	22.204	0.234		514	92.403
19.121	0.179	22.301	0.235		515	92.351
19.226	0.18	22.393	0.236		516	92.24
19.304	0.18	22.557	0.237		517	92.383
19.385	0.181	22.654	0.238		518	92.435
19.473	0.181	22.752	0.239		519	92.13
19.547	0.183	22.851	0.24		520	92.289
19.63	0.183	22.949	0.241		521	92.391
19.705	0.185	23.082	0.242		522	92.332
19.793	0.185	23.18	0.244		523	92.504
19.868	0.186	23.279	0.244		524	92.604
19.945	0.187	23.378	0.245		525	92.284
20.033	0.186	23.477	0.247		526	92.438
20.109	0.187	23.59	0.247		527	92.659
20.186	0.188	23.674	0.248		528	92.434
20.266	0.189	23.782	0.249		529	92.137
20.346	0.189	23.876	0.25		530	92.209
20.463	0.19	23.981	0.251		531	92.82
20.531	0.19	24.07	0.252		532	92.473
20.613	0.191	24.168	0.253		533	92.005
20.696	0.192	24.266	0.253		534	92.051
20.774	0.192	24.372	0.255		535	92.13
20.879	0.193	24.465	0.255		536	92.237
20.965	0.194	24.599	0.255		537	92.565
21.041	0.194	24.692	0.256		538	92.327
21.125	0.195	24.791	0.256		539	92.274
21.199	0.196	24.889	0.257		540	92.665
21.332	0.197	24.989	0.257		541	92.587
21.411	0.198	25.127	0.259		542	92.582
21.492	0.199	25.219	0.259		543	92.419
21.572	0.198	25.327	0.26		544	92.369
21.651	0.199	25.419	0.261		545	92.145
21.759	0.199	25.518	0.262		546	92.083
21.839	0.201	25.646	0.263		547	91.868
21.919	0.201	25.756	0.264		548	92.286
21.999	0.202	25.844	0.265		549	92.484
22.079	0.203	25.944	0.265		550	92.563
22.191	0.204	26.042	0.267		551	92.749
22.27	0.203	26.147	0.268		552	92.742
22.354	0.204	26.25	0.268		553	92.282
22.437	0.205	26.342	0.269		554	92.398
22.506	0.204	26.447	0.271		555	92.311
22.618	0.206	26.536	0.272		556	92.588
22.693	0.207	26.667	0.273		557	92.341
22.781	0.206	26.765	0.274		558	92.473
22.853	0.208	26.869	0.274		559	92.466
22.934	0.209	26.974	0.275		560	92.529
23.014	0.209	27.064	0.276		561	92.65
23.102	0.21	27.195	0.277		562	92.338
23.177	0.211	27.294	0.278		563	92.123
23.255	0.212	27.392	0.279		564	92.353
23.343	0.211	27.5	0.28		565	92.48
23.472	0.213	27.593	0.281		566	92.246
23.549	0.214	27.759	0.282		567	92.286
23.616	0.214	27.863	0.283		568	92.469
23.717	0.216	27.956	0.284		569	92.155
23.789	0.216	28.061	0.285		570	92.098
23.877	0.216	28.152	0.286		571	92.335
23.956	0.216	28.32	0.288		572	92.123
24.029	0.217	28.414	0.289		573	92.561
24.11	0.218	28.512	0.289		574	92.228
24.189	0.219	28.61	0.29		575	92.486
24.296	0.219	28.695	0.291		576	92.376
24.383	0.22	28.821	0.292		577	92.271
24.467	0.22	28.919	0.293		578	92.433
24.536	0.221	29.01	0.294		579	92.099
24.616	0.222	29.105	0.295		580	92.271
24.731	0.222	29.203	0.296		581	92.517
24.81	0.223	29.304	0.297		582	92.399
24.883	0.223	29.398	0.298		583	92.345
24.969	0.224	29.498	0.299		584	92.28
25.041	0.225	29.595	0.3		585	92.355
25.148	0.226	29.694	0.301		586	92.301
25.228	0.227	29.803	0.302		587	92.496
25.317	0.228	29.895	0.303		588	92.414
25.388	0.228	30	0.304		589	92.625
25.469	0.229	30.089	0.305		590	92.423
25.578	0.23	30.188	0.306		591	92.156
25.654	0.23	30.326	0.307		592	92.229
25.736	0.23	30.418	0.308		593	92.199
25.816	0.232	30.527	0.309		594	92.598
25.895	0.232	30.62	0.311		595	92.277
26.056	0.233	30.718	0.312		596	92.152
26.145	0.233	30.848	0.312		597	92.394
26.216	0.235	30.949	0.313		598	92.27
26.295	0.234	31.054	0.315		599	92.173
26.376	0.236	31.146	0.315		600	92.485
26.499	0.236	31.242	0.317		601	92.02
26.59	0.237	31.35	0.317		602	92.285
26.67	0.237	31.443	0.318		603	91.998
26.75	0.238	31.549	0.319		604	92.434
26.829	0.238	31.638	0.32		605	92.024
26.918	0.239	31.737	0.321		606	92.323
26.998	0.24	31.903	0.322		607	92.419
27.071	0.24	31.999	0.323		608	92.383
27.15	0.24	32.098	0.324		609	92.342
27.231	0.242	32.201	0.326		610	92.211
27.32	0.242	32.299	0.326		611	92.478
27.391	0.242	32.438	0.327		612	92.371
27.471	0.242	32.536	0.328		613	92.203
27.554	0.243	32.625	0.33		614	92.225
27.639	0.244	32.734	0.33		615	92.344
27.722	0.244	32.823	0.331		616	92.498
27.793	0.246	33	0.332		617	92.323
27.872	0.246	33.099	0.333		618	92.043
27.952	0.245	33.185	0.334		619	92.065
28.033	0.246	33.269	0.336		620	92.184
28.1	0.247	33.394	0.337		621	91.916
28.201	0.247	33.547	0.338		622	92.065
28.272	0.248	33.645	0.339		623	92.068
28.353	0.249	33.744	0.34		624	92.016
28.44	0.248	33.856	0.341		625	92.099
28.541	0.25	33.946	0.342		626	92.082
28.623	0.25	34.05	0.342		627	91.914
28.702	0.25	34.148	0.344		628	91.775
28.788	0.251	34.239	0.345		629	92.054
28.86	0.252	34.342	0.346		630	92.39
28.969	0.252	34.439	0.347		631	92.299
29.044	0.252	34.571	0.348		632	92.291
29.125	0.253	34.664	0.349		633	92.214
29.204	0.254	34.772	0.35		634	91.817
29.284	0.255	34.861	0.351		635	91.676
29.394	0.255	34.96	0.353		636	91.745
29.472	0.256	35.092	0.354		637	91.933
29.56	0.257	35.191	0.355		638	91.947
29.635	0.257	35.294	0.356		639	91.905
29.711	0.258	35.39	0.357		640	91.714
29.794	0.258	35.487	0.357		641	91.724
29.88	0.259	35.653	0.358		642	92.08
29.952	0.259	35.751	0.36		643	92.222
30.035	0.26	35.858	0.36		644	91.689
30.115	0.261	35.952	0.363		645	92.051
30.236	0.262	36.05	0.364		646	92.536
30.303	0.262	36.188	0.365		647	91.64
30.382	0.262	36.286	0.365		648	91.832
30.46	0.264	36.375	0.366		649	91.889
30.54	0.263	36.476	0.367		650	92.001
30.649	0.264	36.583	0.368		651	92.01
30.728	0.264	36.706	0.369		652	92.06
30.807	0.264	36.805	0.37		653	92.433
30.89	0.266	36.902	0.371		654	92.134
30.966	0.265	37.001	0.37		655	91.776
31.079	0.267	37.1	0.37		656	91.952
31.153	0.268	37.21	0.37		657	92.196
31.241	0.268	37.308	0.371		658	92.07
31.316	0.269	37.397	0.371		659	91.718
31.397	0.269	37.496	0.372		660	91.889
31.539	0.269	37.595	0.374		661	91.716
31.618	0.27	37.726	0.374		662	91.505
31.692	0.271	37.827	0.375		663	91.786
31.771	0.271	37.924	0.376		664	92.189
31.848	0.273	38.024	0.376		665	91.934
31.94	0.273	38.121	0.378		666	91.726
32.008	0.274	38.293	0.379		667	92.031
32.091	0.274	38.392	0.38		668	91.806
32.177	0.274	38.483	0.38		669	92.042
32.252	0.275	38.583	0.382		670	92.167
32.361	0.276	38.681	0.383		671	91.903
32.44	0.276	38.786	0.384		672	91.99
32.519	0.276	38.893	0.386		673	91.85
32.599	0.277	38.981	0.386		674	91.705
32.676	0.278	39.079	0.387		675	91.45
32.757	0.278	39.185	0.388		676	92.052
32.837	0.279	39.278	0.389		677	92.173
32.917	0.28	39.37	0.389		678	92.055
33.002	0.28	39.471	0.391		679	91.865
33.074	0.282	39.577	0.392		680	91.769
33.156	0.282	39.666	0.392		681	91.499
33.242	0.282	39.799	0.393		682	91.514
33.314	0.284	39.896	0.395		683	91.361
33.395	0.284	39.995	0.396		684	91.573
33.476	0.284	40.094	0.397		685	91.746
33.564	0.284	40.194	0.398		686	91.957
33.643	0.286	40.342	0.399		687	91.527
33.715	0.287	40.466	0.4		688	91.383
33.798	0.287	40.558	0.401		689	91.649
33.884	0.288	40.657	0.403		690	92.252
33.983	0.287	40.762	0.404		691	92.026
34.063	0.288	40.851	0.405		692	92.257
34.143	0.288	40.959	0.407		693	91.756
34.222	0.289	41.052	0.407		694	91.872
34.302	0.291	41.151	0.409		695	92.134
34.442	0.291	41.25	0.409		696	91.642
34.517	0.291	41.35	0.411		697	91.016
34.597	0.293	41.444	0.412		698	91.414
34.665	0.293	41.544	0.413		699	91.009
34.765	0.293	41.642	0.414		700	91.444
34.844	0.294	41.74	0.416		701	92.094
34.925	0.294	41.84	0.416		702	91.553
35.006	0.294	41.95	0.417		703	90.955
35.076	0.295	42.044	0.418		704	91.321
35.158	0.295	42.142	0.419		705	91.499
35.266	0.296	42.235	0.42		706	91.491
35.345	0.295	42.334	0.421		707	90.742
35.424	0.297	42.431	0.421		708	90.839
35.508	0.297	42.531	0.422		709	91.196
35.592	0.298	42.631	0.424		710	90.568
35.694	0.297	42.73	0.425		711	90.793
35.779	0.299	42.837	0.425		712	91.001
35.857	0.299	42.927	0.426		713	91.363
35.932	0.3	43.028	0.428		714	91.743
36.012	0.3	43.133	0.428		715	91.515
36.124	0.302	43.223	0.429		716	91.953
36.203	0.302	43.355	0.431		717	91.488
36.283	0.302	43.452	0.432		718	91.389
36.36	0.303	43.552	0.433		719	91.389
36.439	0.303	43.651	0.434		720	91.232
36.578	0.304	43.749	0.435		721	90.797
36.664	0.305	43.881	0.436		722	91.2
36.741	0.306	43.992	0.437		723	91.5
36.813	0.306	44.082	0.438		724	91.474
36.893	0.306	44.18	0.44		725	91.81
36.982	0.307	44.277	0.44		726	92.105
37.061	0.308	44.394	0.442		727	91.347
37.113	0.308	44.507	0.443		728	91.215
37.218	0.309	44.606	0.444		729	91.226
37.291	0.31	44.708	0.445		730	91.684
37.382	0.309	44.806	0.446		731	91.454
37.461	0.311	44.904	0.447		732	90.688
37.525	0.311	45.007	0.448		733	90.785
37.619	0.312	45.1	0.449		734	91.19
37.692	0.313	45.205	0.45		735	91.165
37.804	0.313	45.304	0.451		736	90.94
37.881	0.315	45.41	0.452		737	91
37.966	0.315	45.524	0.453		738	91.377
38.041	0.315	45.623	0.454		739	91.952
38.127	0.317	45.725	0.455		740	91.739
38.234	0.318	45.825	0.456		741	91.769
38.309	0.317	45.956	0.457		742	90.645
38.389	0.319	46.051	0.459		743	90.766
38.469	0.32	46.149	0.459		744	91.544
38.55	0.319	46.25	0.461		745	91.263
38.661	0.32	46.358	0.461		746	90.361
38.734	0.32	46.48	0.463		747	90.795
38.812	0.321	46.582	0.463		748	90.827
38.893	0.322	46.681	0.464		749	90.303
38.974	0.323	46.785	0.466		750	90.715
39.068	0.323	46.875	0.467		751	90.12
39.16	0.324	46.987	0.467		752	91.106
39.241	0.326	47.071	0.469		753	91.125
39.322	0.325	47.171	0.469		754	90.205
39.401	0.326	47.269	0.471		755	90.841
39.486	0.327	47.368	0.471		756	91.098
39.564	0.326	47.477	0.472		757	91.229
39.651	0.328	47.571	0.473		758	90.915
39.722	0.329	47.666	0.474		759	91.243
39.801	0.328	47.764	0.475		760	91.131
39.887	0.328	47.862	0.476		761	90.989
39.973	0.33	48.003	0.478		762	90.678
40.044	0.329	48.093	0.479		763	90.897
40.13	0.33	48.192	0.48		764	90.881
40.205	0.331	48.291	0.481		765	90.925
40.299	0.331	48.39	0.482		766	90.618
40.389	0.332	48.528	0.483		767	90.664
40.479	0.333	48.622	0.484		768	90.744
40.55	0.333	48.729	0.485		769	91.229
40.629	0.334	48.821	0.486		770	90.403
40.736	0.334	48.921	0.487		771	90.824
40.816	0.335	49.048	0.488		772	90.916
40.897	0.335	49.147	0.489		773	90.366
40.976	0.337	49.252	0.489		774	90.092
41.062	0.338	49.344	0.49		775	90.297
41.163	0.337	49.443	0.491		776	90.672
41.248	0.338	49.551	0.492		777	91.242
41.322	0.339	49.638	0.493		778	90.542
41.401	0.339	49.738	0.493		779	90.052
41.481	0.34	49.835	0.495		780	90.429
41.562	0.341	49.934	0.496		781	90.676
41.642	0.341	50.032	0.497		782	90.906
41.721	0.342	50.131	0.498		783	90.032
41.802	0.343	50.231	0.498		784	90.444
41.882	0.344	50.333	0.5		785	90.762
41.989	0.344	50.438	0.5		786	90.786
42.069	0.344	50.57	0.501		787	90.831
42.156	0.345	50.662	0.502		788	91.219
42.234	0.345	50.767	0.503		789	91.107
42.317	0.347	50.856	0.504		790	90.915
42.436	0.347	50.955	0.504		791	91.141
42.534	0.348	51.066	0.505		792	90.203
42.604	0.348	51.153	0.506		793	90.913
42.684	0.35	51.251	0.507		794	91.363
42.763	0.349	51.35	0.508		795	90.327
42.84	0.35	51.449	0.509		796	90.69
42.934	0.352	51.593	0.51		797	91.084
43.006	0.352	51.682	0.511		798	90.448
43.092	0.352	51.782	0.511		799	90.526
43.164	0.353	51.881	0.513		800	90.133
43.245	0.354	51.98	0.514
43.334	0.354	52.109	0.515
43.407	0.355	52.207	0.516
43.487	0.355	52.309	0.517
43.572	0.356	52.413	0.517
43.647	0.357	52.502	0.519
43.725	0.357	52.614	0.52
43.813	0.358	52.7	0.521
43.889	0.358	52.798	0.521
43.972	0.359	52.898	0.522
44.045	0.36	53.006	0.523
44.125	0.36	53.106	0.524
44.208	0.361	53.194	0.525
44.293	0.361	53.293	0.526
44.373	0.361	53.393	0.526
44.477	0.362	53.495	0.528
44.562	0.362	53.622	0.528
44.632	0.364	53.721	0.53
44.713	0.364	53.829	0.531
44.793	0.366	53.922	0.532
44.913	0.367	54.022	0.533
45.011	0.366	54.118	0.534
45.084	0.368	54.212	0.535
45.164	0.368	54.31	0.535
45.244	0.368	54.409	0.537
45.351	0.368	54.508	0.538
45.434	0.37	54.643	0.539
45.511	0.37	54.742	0.54
45.592	0.371	54.847	0.54
45.672	0.372	54.936	0.541
45.784	0.372	55.038	0.543
45.858	0.372	55.179	0.543
45.939	0.373	55.269	0.544
46.027	0.374	55.374	0.545
46.105	0.374	55.463	0.547
46.234	0.375	55.562	0.548
46.312	0.376	55.697	0.549
46.393	0.376	55.793	0.55
46.473	0.377	55.891	0.55
46.541	0.378	55.99	0.552
46.668	0.379	56.088	0.553
46.74	0.38	56.224	0.554
46.82	0.38	56.323	0.555
46.9	0.38	56.422	0.556
46.981	0.382	56.521	0.557
47.071	0.381	56.625	0.558
47.139	0.382	56.747	0.559
47.221	0.383	56.847	0.56
47.301	0.382	56.946	0.562
47.389	0.384	57.044	0.563
47.49	0.385	57.142	0.564
47.567	0.385	57.251	0.565
47.648	0.386	57.349	0.566
47.728	0.386	57.44	0.568
47.819	0.388	57.538	0.568
47.891	0.388	57.637	0.569
47.976	0.389	57.742	0.57
48.048	0.39	57.84	0.571
48.129	0.39	57.936	0.572
48.217	0.392	58.038	0.573
48.316	0.392	58.141	0.574
48.396	0.393	58.23	0.575
48.476	0.394	58.328	0.577
48.556	0.393	58.43	0.578
48.635	0.394	58.535	0.578
48.727	0.395	58.625	0.579
48.803	0.396	58.724	0.579
48.879	0.396	58.825	0.58
48.959	0.398	58.924	0.581
49.034	0.398	59.029	0.582
49.144	0.398	59.104	0.583
49.224	0.399	59.224	0.583
49.309	0.399	59.322	0.584
49.384	0.4	59.412	0.585
49.461	0.401	59.511	0.585
49.569	0.401	59.595	0.585
49.656	0.401	59.751	0.586
49.732	0.402	59.84	0.586
49.811	0.403	59.939	0.586
49.888	0.403	60.037	0.586
49.995	0.405	60.136	0.586
50.078	0.405	60.31	0.586
50.163	0.406	60.408	0.583
50.235	0.406	60.502	0.577
50.315	0.407	60.597	0.571
50.453	0.407	60.706	0.564
50.529	0.408	60.799	0.556
50.609	0.409	60.894	0.553
50.699	0.41	60.993	0.552
50.77	0.41	61.091	0.553
50.861	0.411	61.202	0.553
50.929	0.411	61.298	0.554
51.011	0.412	61.396	0.555
51.091	0.413	61.487	0.556
51.17	0.413	61.586	0.557
51.278	0.413	61.683	0.557
51.357	0.414	61.793	0.558
51.438	0.415	61.89	0.559
51.527	0.416	61.981	0.56
51.605	0.416	62.079	0.561
51.689	0.418	62.177	0.562
51.757	0.418	62.286	0.563
51.839	0.419	62.384	0.565
51.918	0.419	62.474	0.566
51.999	0.42	62.573	0.567
52.105	0.421	62.682	0.568
52.187	0.422	62.779	0.569
52.268	0.421	62.875	0.57
52.346	0.423	62.978	0.571
52.426	0.424	63.071	0.572
52.559	0.423	63.169	0.572
52.641	0.425	63.274	0.574
52.727	0.425	63.372	0.575
52.8	0.426	63.462	0.576
52.879	0.425	63.565	0.578
53.021	0.426	63.669	0.579
53.09	0.428	63.765	0.579
53.179	0.429	63.862	0.58
53.25	0.429	63.956	0.582
53.33	0.431	64.061	0.582
53.413	0.431	64.136	0.584
53.491	0.432	64.26	0.585
53.571	0.433	64.357	0.586
53.654	0.433	64.448	0.587
53.739	0.434	64.555	0.588
53.815	0.435	64.63	0.589
53.894	0.434	64.776	0.59
53.975	0.435	64.876	0.591
54.06	0.437	64.974	0.592
54.133	0.436	65.072	0.594
54.213	0.437	65.172	0.594
54.292	0.438	65.35	0.594
54.373	0.438	65.434	0.595
54.453	0.438	65.537	0.595
54.533	0.44	65.633	0.595
54.621	0.44	65.74	0.595
54.7	0.441	65.863	0.595
54.773	0.441	65.963	0.595
54.854	0.443	66.061	0.596
54.933	0.443	66.145	0.596
55.021	0.442	66.268	0.597
55.1	0.444	66.393	0.597
55.181	0.445	66.498	0.598
55.257	0.445	66.589	0.599
55.334	0.446	66.696	0.6
55.441	0.446	66.788	0.601
55.528	0.448	66.921	0.601
55.6	0.448	67.019	0.602
55.681	0.449	67.123	0.603
55.762	0.449	67.214	0.604
55.873	0.45	67.313	0.605
55.948	0.451	67.414	0.606
56.038	0.451	67.514	0.607
56.109	0.453	67.612	0.609
56.188	0.453	67.707	0.61
56.295	0.454	67.807	0.61
56.375	0.455	67.918	0.612
56.455	0.454	68.015	0.613
56.536	0.456	68.106	0.614
56.616	0.457	68.204	0.615
56.705	0.457	68.304	0.616
56.773	0.459	68.405	0.617
56.856	0.459	68.503	0.618
56.936	0.458	68.596	0.619
57.017	0.46	68.706	0.62
57.099	0.461	68.798	0.621
57.168	0.46	68.929	0.622
57.264	0.461	69.027	0.623
57.337	0.462	69.12	0.625
57.422	0.462	69.218	0.625
57.497	0.463	69.318	0.626
57.574	0.463	69.456	0.627
57.664	0.464	69.548	0.628
57.742	0.465	69.648	0.629
57.817	0.466	69.744	0.63
57.954	0.465	69.844	0.63
58.034	0.467	69.957	0.632
58.109	0.468	70.054	0.632
58.188	0.468	70.141	0.633
58.269	0.47	70.239	0.634
58.359	0.47	70.338	0.635
58.439	0.471	70.517	0.636
58.509	0.471	70.6	0.636
58.589	0.473	70.681	0.636
58.67	0.473	70.805	0.637
58.776	0.472	70.907	0.637
58.856	0.474	71.011	0.637
58.945	0.475	71.094	0.638
59.02	0.475	71.188	0.638
59.1	0.476	71.304	0.64
59.18	0.476	71.396	0.64
59.257	0.478	71.526	0.641
59.338	0.478	71.633	0.641
59.417	0.478	71.725	0.642
59.497	0.479	71.824	0.642
59.583	0.48	71.929	0.644
59.658	0.479	72.028	0.644
59.74	0.48	72.12	0.646
59.826	0.482	72.229	0.646
59.898	0.482	72.314	0.648
59.986	0.483	72.413	0.649
60.058	0.484	72.546	0.65
60.139	0.484	72.644	0.65
60.226	0.484	72.756	0.651
60.302	0.484	72.845	0.652
60.414	0.485	72.951	0.653
60.488	0.486	73.044	0.655
60.571	0.488	73.141	0.656
60.654	0.488	73.237	0.656
60.727	0.489	73.335	0.657
60.886	0.49	73.434	0.658
60.973	0.491	73.543	0.659
61.048	0.491	73.639	0.66
61.135	0.492	73.731	0.661
61.207	0.493	73.829	0.662
61.313	0.493	73.929	0.663
61.392	0.494	74.036	0.664
61.471	0.495	74.12	0.665
61.551	0.496	74.224	0.666
61.631	0.496	74.324	0.667
61.74	0.497	74.429	0.668
61.819	0.497	74.52	0.669
61.906	0.498	74.626	0.67
61.982	0.498	74.716	0.67
62.061	0.499	74.813	0.671
62.141	0.5	74.913	0.672
62.219	0.5	75.024	0.674
62.299	0.501	75.109	0.675
62.379	0.502	75.188	0.676
62.459	0.503	75.318	0.676
62.568	0.504	75.407	0.677
62.647	0.504	75.538	0.678
62.728	0.505	75.646	0.679
62.815	0.505	75.738	0.681
62.886	0.506	75.845	0.682
63.007	0.506	75.933	0.683
63.081	0.508	76.066	0.684
63.156	0.509	76.165	0.685
63.241	0.508	76.262	0.686
63.313	0.509	76.361	0.687
63.396	0.51	76.471	0.689
63.477	0.512	76.595	0.689
63.563	0.512	76.691	0.691
63.637	0.512	76.799	0.692
63.717	0.514	76.888	0.693
63.824	0.514	76.988	0.695
63.904	0.516	77.096	0.695
63.989	0.516	77.194	0.697
64.062	0.517	77.284	0.698
64.149	0.518	77.383	0.699
64.253	0.519	77.481	0.701
64.331	0.52	77.584	0.702
64.412	0.521	77.689	0.703
64.492	0.521	77.778	0.704
64.569	0.522	77.876	0.705
64.66	0.523	77.976	0.706
64.728	0.523	78.084	0.708
64.809	0.524	78.182	0.709
64.89	0.525	78.276	0.71
64.97	0.526	78.381	0.711
65.076	0.527	78.47	0.713
65.162	0.527	78.641	0.714
65.234	0.528	78.724	0.716
65.317	0.529	78.832	0.717
65.394	0.529	78.936	0.718
65.527	0.531	79.026	0.719
65.608	0.53	79.163	0.72
65.691	0.531	79.264	0.722
65.759	0.532	79.357	0.723
65.847	0.532	79.454	0.724
65.936	0.533	79.552	0.725
66.015	0.534	79.661	0.726
66.088	0.534	79.764	0.727
66.17	0.536	79.853	0.728
66.249	0.536	79.958	0.73
66.357	0.537	80.05	0.731
66.444	0.538	80.149	0.733
66.519	0.539	80.23	0.734
66.602	0.539	80.347	0.735
66.677	0.54	80.452	0.736
66.765	0.54	80.541	0.738
66.843	0.541	80.679	0.739
66.924	0.542	80.771	0.741
67.006	0.542	80.87	0.741
67.077	0.543	80.97	0.742
67.184	0.544	81.069	0.743
67.266	0.545	81.209	0.745
67.352	0.545	81.3	0.746
67.424	0.546	81.401	0.748
67.504	0.547	81.505	0.749
67.584	0.548	81.595	0.75
67.672	0.548	81.706	0.752
67.75	0.549	81.793	0.753
67.825	0.549	81.891	0.754
67.904	0.551	81.989	0.755
67.987	0.551	82.092	0.756
68.068	0.552	82.23	0.758
68.149	0.553	82.318	0.759
68.234	0.553	82.418	0.76
68.305	0.555	82.516	0.761
68.412	0.555	82.615	0.762
68.5	0.556	82.718	0.764
68.577	0.556	82.816	0.764
68.652	0.557	82.912	0.766
68.733	0.558	83.011	0.767
68.823	0.559	83.11	0.768
68.902	0.559	83.218	0.77
68.973	0.561	83.307	0.771
69.052	0.561	83.406	0.773
69.133	0.562	83.504	0.774
69.214	0.562	83.603	0.775
69.298	0.563	83.742	0.777
69.373	0.564	83.834	0.778
69.459	0.564	83.938	0.779
69.531	0.565	84.031	0.781
69.638	0.566	84.137	0.782
69.718	0.567	84.24	0.784
69.806	0.567	84.324	0.785
69.878	0.568	84.424	0.787
69.958	0.569	84.526	0.788
70.069	0.57	84.631	0.789
70.149	0.57	84.762	0.791
70.226	0.571	84.85	0.792
70.317	0.572	84.95	0.793
70.389	0.573	85.049	0.794
70.495	0.574	85.148	0.795
70.58	0.575	85.297	0.796
70.647	0.576	85.421	0.797
70.74	0.577	85.51	0.799
70.82	0.578	85.609	0.801
70.895	0.578	85.708	0.801
70.981	0.579	85.88	0.802
71.052	0.58	85.977	0.804
71.141	0.581	86.071	0.804
71.217	0.581	86.168	0.806
71.323	0.583	86.267	0.807
71.408	0.583	86.365	0.808
71.484	0.585	86.464	0.809
71.568	0.585	86.564	0.811
71.64	0.586	86.663	0.813
71.748	0.585	86.761	0.814
71.835	0.586	86.893	0.815
71.907	0.588	86.996	0.817
71.99	0.587	87.094	0.819
72.074	0.589	87.199	0.82
72.153	0.59	87.289	0.821
72.228	0.591	87.419	0.822
72.309	0.592	87.519	0.823
72.388	0.593	87.618	0.825
72.469	0.593	87.717	0.826
72.552	0.594	87.815	0.827
72.634	0.594	87.984	0.829
72.713	0.595	88.082	0.83
72.797	0.596	88.188	0.831
72.873	0.596	88.281	0.832
72.957	0.597	88.384	0.833
73.033	0.598	88.513	0.835
73.114	0.599	88.617	0.837
73.187	0.599	88.704	0.838
73.267	0.601	88.803	0.84
73.349	0.601	88.899	0.841
73.436	0.603	89.01	0.843
73.508	0.603	89.108	0.844
73.588	0.604	89.195	0.845
73.667	0.605	89.295	0.847
73.778	0.606	89.393	0.848
73.855	0.607	89.531	0.849
73.935	0.607	89.623	0.851
74.023	0.609	89.723	0.852
74.098	0.609	89.822	0.853
74.202	0.61	89.92	0.855
74.283	0.611	90.048	0.856
74.363	0.611	90.16	0.858
74.442	0.612	90.256	0.858
74.523	0.614	90.34	0.86
74.629	0.614	90.457	0.861
74.709	0.615	90.614	0.862
74.799	0.616	90.72	0.864
74.872	0.616	90.815	0.865
74.958	0.616	90.913	0.867
75.033	0.618	91.006	0.869
75.113	0.619	91.106	0.869
75.19	0.619	91.205	0.871
75.27	0.62	91.303	0.872
75.351	0.621	91.406	0.873
75.458	0.623	91.501	0.875
75.54	0.624	91.599	0.876
75.618	0.623	91.697	0.877
75.697	0.625	91.796	0.879
75.778	0.626	91.905	0.881
75.869	0.627	91.995	0.882
75.937	0.627	92.093	0.883
76.021	0.628	92.193	0.885
76.102	0.63	92.291	0.886
76.181	0.63	92.391	0.887
76.287	0.631	92.489	0.888
76.365	0.632	92.591	0.889
76.455	0.633	92.692	0.891
76.527	0.634	92.798	0.893
76.606	0.634	92.87	0.894
76.713	0.634	92.992	0.896
76.793	0.636	93.116	0.899
76.873	0.637	93.216	0.9
76.96	0.638	93.315	0.901
77.036	0.638	93.414	0.902
77.121	0.639	93.52	0.903
77.191	0.639	93.621	0.906
77.28	0.64	93.705	0.907
77.35	0.642	93.812	0.908
77.431	0.641	93.914	0.91
77.519	0.643	94	0.911
77.598	0.644	94.132	0.913
77.67	0.644	94.24	0.914
77.751	0.646	94.336	0.916
77.832	0.647	94.432	0.917
77.944	0.646	94.531	0.919
78.021	0.648	94.661	0.92
78.098	0.649	94.768	0.922
78.179	0.649	94.86	0.923
78.259	0.651	94.955	0.925
78.349	0.652	95.055	0.926
78.417	0.653	95.167	0.928
78.507	0.653	95.251	0.929
78.585	0.655	95.36	0.931
78.67	0.656	95.45	0.932
78.763	0.656	95.548	0.934
78.846	0.658	95.68	0.936
78.936	0.658	95.782	0.937
79.009	0.659	95.886	0.938
79.095	0.66	95.976	0.941
79.196	0.66	96.075	0.942
79.272	0.661	96.211	0.944
79.355	0.662	96.314	0.945
79.434	0.664	96.405	0.947
79.514	0.664	96.5	0.949
79.604	0.665	96.602	0.95
79.673	0.665	96.733	0.951
79.755	0.666	96.834	0.953
79.834	0.667	96.931	0.954
79.915	0.669	97.029	0.955
79.998	0.669	97.128	0.957
80.075	0.67	97.237	0.959
80.163	0.671	97.335	0.96
80.235	0.672	97.425	0.961
80.315	0.672	97.535	0.963
80.449	0.674	97.622	0.965
80.529	0.674	97.721	0.967
80.609	0.675	97.821	0.969
80.697	0.676	97.919	0.97
80.771	0.677	98.018	0.971
80.877	0.678	98.116	0.973
80.958	0.68	98.229	0.974
81.039	0.68	98.313	0.976
81.118	0.681	98.423	0.978
81.199	0.683	98.515	0.979
81.284	0.683	98.614	0.981
81.362	0.684	98.719	0.982
81.437	0.685	98.809	0.984
81.518	0.687	98.904	0.985
81.602	0.688	99.002	0.986
81.678	0.689	99.102	0.988
81.755	0.689	99.266	0.989
81.835	0.69	99.364	0.991
81.915	0.691	99.462	0.992
81.994	0.691	99.559	0.994
82.075	0.693	99.661	0.995
82.164	0.694	99.77	0.996
82.239	0.695	99.853	0.998
82.316	0.696	99.957	1
82.396	0.697	100.055	1.002
82.478	0.697	100.156	1.003
82.553	0.699	100.32	1.005
82.636	0.7	100.418	1.006
82.719	0.701	100.502	1.007
82.804	0.702	100.626	1.008
82.904	0.703	100.715	1.01
82.983	0.704	100.85	1.012
83.066	0.705	100.955	1.014
83.146	0.706	101.044	1.016
83.231	0.707	101.143	1.017
83.333	0.708	101.242	1.019
83.411	0.709	101.374	1.021
83.493	0.71	101.472	1.022
83.579	0.711	101.57	1.024
83.651	0.713	101.673	1.026
83.744	0.714	101.881	1.027
83.838	0.715	101.965	1.029
83.917	0.716	102.066	1.03
84.001	0.717	102.165	1.033
84.086	0.719	102.262	1.034
84.162	0.719	102.361	1.035
84.238	0.719	102.46	1.037
84.319	0.72	102.559	1.039
84.4	0.723	102.657	1.04
84.479	0.723	102.756	1.042
84.583	0.724	102.855	1.043
84.668	0.725	102.961	1.045
84.753	0.726	103.056	1.047
84.828	0.727	103.153	1.048
84.913	0.728	103.251	1.05
85	0.73	103.35	1.051
85.093	0.73	103.448	1.053
85.172	0.731	103.552	1.055
85.259	0.732	103.646	1.056
85.33	0.732	103.75	1.058
85.465	0.733	103.84	1.06
85.544	0.736	103.941	1.062
85.624	0.737	104.037	1.064
85.705	0.737	104.14	1.065
85.785	0.739	104.239	1.067
85.919	0.74	104.337	1.068
85.998	0.741	104.435	1.07
86.079	0.742	104.517	1.072
86.158	0.743	104.64	1.074
86.239	0.745	104.73	1.076
86.317	0.746	104.828	1.077
86.4	0.746	104.977	1.08
86.479	0.747	105.087	1.081
86.559	0.748	105.19	1.083
86.639	0.75	105.29	1.084
86.719	0.751	105.388	1.086
86.8	0.752	105.487	1.087
86.879	0.752	105.586	1.09
86.96	0.754	105.685	1.09
87.048	0.754	105.783	1.092
87.128	0.756	105.881	1.095
87.196	0.756	106.023	1.096
87.28	0.757	106.116	1.098
87.361	0.758	106.22	1.099
87.448	0.759	106.31	1.101
87.526	0.761	106.408	1.103
87.605	0.761	106.521	1.105
87.683	0.763	106.605	1.106
87.769	0.764	106.705	1.107
87.84	0.765	106.804	1.109
87.925	0.766	106.903	1.111
88.003	0.767	107.011	1.113
88.089	0.768	107.104	1.115
88.164	0.77	107.202	1.116
88.25	0.771	107.308	1.119
88.349	0.772	107.406	1.12
88.428	0.773	107.499	1.123
88.508	0.775	107.599	1.124
88.591	0.775	107.704	1.126
88.672	0.776	107.795	1.128
88.778	0.778	107.894	1.129
88.856	0.779	108	1.132
88.936	0.781	108.099	1.134
89.016	0.781	108.187	1.135
89.096	0.783	108.285	1.137
89.206	0.784	108.385	1.138
89.28	0.784	108.484	1.141
89.361	0.786	108.565	1.142
89.442	0.787	108.687	1.144
89.521	0.788	108.776	1.146
89.611	0.79	108.876	1.148
89.681	0.791	108.976	1.15
89.761	0.791	109.062	1.152
89.842	0.793	109.185	1.153
89.922	0.794	109.273	1.157
90.001	0.796	109.379	1.158
90.083	0.797	109.471	1.16
90.17	0.799	109.569	1.162
90.242	0.799	109.666	1.164
90.33	0.801	109.764	1.166
90.43	0.802	109.864	1.168
90.509	0.803	109.992	1.169
90.589	0.804	110.1	1.171
90.67	0.805	110.193	1.173
90.749	0.806	110.301	1.174
90.892	0.807	110.394	1.176
90.963	0.808	110.498	1.177
91.051	0.81	110.597	1.179
91.126	0.811	110.69	1.181
91.191	0.813	110.789	1.183
91.291	0.813	110.887	1.185
91.364	0.815	110.996	1.186
91.452	0.816	111.067	1.188
91.527	0.817	111.19	1.19
91.593	0.818	111.279	1.191
91.683	0.819	111.378	1.193
91.767	0.82	111.51	1.195
91.852	0.822	111.608	1.197
91.924	0.823	111.716	1.199
92.004	0.825	111.809	1.201
92.093	0.825	111.909	1.202
92.164	0.827	112.049	1.204
92.253	0.828	112.145	1.206
92.33	0.829	112.237	1.208
92.409	0.831	112.343	1.209
92.485	0.832	112.441	1.211
92.565	0.833	112.534	1.213
92.645	0.834	112.63	1.215
92.726	0.835	112.733	1.219
92.806	0.837	112.836	1.22
92.886	0.838	112.929	1.221
92.965	0.839	113.027	1.224
93.046	0.84	113.133	1.225
93.126	0.843	113.222	1.227
93.206	0.843	113.321	1.229
93.291	0.844	113.429	1.231
93.371	0.845	113.529	1.232
93.447	0.846	113.612	1.234
93.527	0.848	113.713	1.236
93.608	0.85	113.813	1.238
93.741	0.85	113.911	1.24
93.818	0.852	114.02	1.241
93.898	0.854	114.107	1.243
93.981	0.854	114.208	1.245
94.059	0.856	114.316	1.247
94.149	0.858	114.408	1.248
94.228	0.859	114.507	1.25
94.299	0.861	114.588	1.252
94.381	0.861	114.704	1.254
94.466	0.862	114.804	1.256
94.542	0.864	114.908	1.258
94.622	0.865	115.029	1.259
94.707	0.866	115.129	1.261
94.779	0.867	115.231	1.263
94.859	0.869	115.33	1.264
94.948	0.87	115.429	1.266
95.027	0.871	115.563	1.269
95.1	0.872	115.655	1.272
95.18	0.873	115.755	1.273
95.261	0.875	115.856	1.275
95.377	0.876	115.957	1.276
95.456	0.877	116.072	1.278
95.53	0.878	116.187	1.279
95.609	0.882	116.289	1.282
95.695	0.882	116.387	1.284
95.77	0.884	116.48	1.285
95.853	0.885	116.579	1.287
95.932	0.887	116.675	1.289
96.008	0.888	116.776	1.29
96.088	0.889	116.875	1.293
96.172	0.89	116.973	1.294
96.256	0.89	117.081	1.297
96.329	0.892	117.17	1.299
96.408	0.894	117.27	1.301
96.488	0.895	117.368	1.302
96.571	0.896	117.468	1.305
96.657	0.898	117.568	1.306
96.728	0.899	117.664	1.309
96.809	0.901	117.763	1.312
96.889	0.903	117.863	1.313
97.025	0.904	117.962	1.315
97.102	0.906	118.064	1.317
97.183	0.906	118.163	1.319
97.264	0.909	118.262	1.321
97.34	0.91	118.366	1.323
97.428	0.911	118.455	1.325
97.508	0.912	118.554	1.326
97.584	0.914	118.662	1.328
97.669	0.915	118.751	1.33
97.741	0.917	118.857	1.333
97.829	0.918	118.946	1.335
97.904	0.919	119.048	1.337
97.989	0.92	119.154	1.341
98.061	0.921	119.245	1.343
98.141	0.923	119.351	1.344
98.249	0.924	119.439	1.346
98.33	0.926	119.571	1.348
98.417	0.928	119.675	1.35
98.495	0.929	119.779	1.352
98.562	0.93	119.878	1.354
98.657	0.932	119.971	1.357
98.737	0.933	120.119	1.358
98.812	0.934	120.229	1.361
98.897	0.935	120.328	1.362
98.97	0.937	120.427	1.364
99.048	0.938	120.536	1.366
99.129	0.939	120.662	1.368
99.21	0.941	120.767	1.37
99.29	0.943	120.856	1.372
99.37	0.944	120.955	1.374
99.45	0.945	121.054	1.376
99.531	0.947	121.166	1.379
99.611	0.948	121.262	1.381
99.69	0.949	121.353	1.382
99.77	0.951	121.452	1.385
99.854	0.953	121.557	1.386
99.939	0.954	121.681	1.388
100.012	0.955	121.778	1.39
100.091	0.956	121.876	1.392
100.171	0.958	121.976	1.394
100.279	0.959	122.074	1.396
100.358	0.961	122.183	1.397
100.438	0.962	122.281	1.399
100.521	0.963	122.377	1.401
100.607	0.966	122.476	1.403
100.684	0.967	122.568	1.405
100.759	0.969	122.681	1.408
100.838	0.97	122.765	1.41
100.919	0.972	122.864	1.413
101.002	0.973	122.965	1.415
101.083	0.974	123.063	1.417
101.159	0.976	123.171	1.419
101.24	0.977	123.268	1.421
101.325	0.978	123.358	1.423
101.397	0.98	123.457	1.426
101.488	0.981	123.563	1.427
101.567	0.982	123.685	1.43
101.638	0.985	123.793	1.431
101.726	0.985	123.885	1.435
101.801	0.988	123.984	1.437
101.906	0.988	124.089	1.439
101.985	0.991	124.214	1.441
102.064	0.992	124.311	1.443
102.148	0.994	124.409	1.445
102.233	0.995	124.508	1.448
102.309	0.996	124.606	1.45
102.388	0.999	124.74	1.452
102.473	0.999	124.842	1.454
102.546	1.001	124.935	1.456
102.626	1.003	125.038	1.458
102.738	1.004	125.132	1.46
102.817	1.006	125.265	1.462
102.894	1.008	125.363	1.464
102.973	1.009	125.463	1.467
103.053	1.011	125.561	1.468
103.133	1.012	125.67	1.471
103.221	1.014	125.76	1.473
103.296	1.015	125.859	1.475
103.376	1.017	125.957	1.477
103.461	1.019	126.056	1.479
103.534	1.019	126.164	1.481
103.615	1.022	126.253	1.484
103.694	1.023	126.352	1.485
103.777	1.025	126.452	1.487
103.862	1.027	126.549	1.489
103.934	1.028	126.649	1.492
104.015	1.03	126.747	1.494
104.095	1.032	126.849	1.496
104.175	1.033	126.954	1.498
104.255	1.035	127.043	1.501
104.337	1.036	127.127	1.502
104.415	1.038	127.252	1.505
104.495	1.039	127.34	1.507
104.583	1.041	127.439	1.51
104.658	1.042	127.538	1.512
104.743	1.043	127.635	1.514
104.823	1.045	127.736	1.517
104.903	1.048	127.834	1.519
104.979	1.048	127.933	1.522
105.064	1.05	128.035	1.524
105.144	1.052	128.134	1.527
105.218	1.053	128.265	1.529
105.3	1.054	128.368	1.532
105.379	1.057	128.466	1.534
105.459	1.058	128.555	1.536
105.564	1.059	128.652	1.539
105.649	1.062	128.753	1.542
105.726	1.063	128.851	1.543
105.806	1.065	128.95	1.546
105.881	1.067	129.049	1.549
105.971	1.068	129.131	1.551
106.051	1.07	129.257	1.554
106.122	1.072	129.355	1.556
106.202	1.074	129.445	1.559
106.282	1.075	129.543	1.561
106.388	1.077	129.628	1.562
106.468	1.079	129.751	1.565
106.556	1.08	129.842	1.568
106.631	1.082	129.941	1.57
106.717	1.084	130.047	1.572
106.816	1.086	130.134	1.575
106.897	1.087	130.31	1.577
106.976	1.089	130.4	1.579
107.064	1.091	130.499	1.582
107.139	1.093	130.597	1.584
107.245	1.095	130.709	1.587
107.326	1.097	130.801	1.589
107.412	1.099	130.899	1.592
107.484	1.101	130.992	1.594
107.564	1.102	131.091	1.596
107.699	1.103	131.199	1.599
107.777	1.106	131.302	1.601
107.858	1.108	131.386	1.604
107.945	1.11	131.487	1.607
108.021	1.112	131.595	1.609
108.101	1.114	131.688	1.612
108.186	1.116	131.817	1.614
108.265	1.118	131.914	1.617
108.341	1.12	132.013	1.62
108.423	1.121	132.113	1.623
108.502	1.123	132.211	1.625
108.586	1.124	132.319	1.628
108.661	1.126	132.418	1.631
108.746	1.129	132.507	1.634
108.822	1.13	132.617	1.636
108.927	1.132	132.709	1.639
109.006	1.133	132.839	1.642
109.087	1.136	132.935	1.644
109.166	1.137	133.034	1.647
109.246	1.14	133.133	1.65
109.351	1.141	133.231	1.651
109.434	1.144	133.359	1.654
109.511	1.145	133.461	1.657
109.591	1.148	133.568	1.66
109.67	1.15	133.66	1.662
109.761	1.151	133.757	1.664
109.841	1.153	133.861	1.667
109.911	1.155	133.958	1.669
109.991	1.156	134.062	1.672
110.071	1.159	134.155	1.674
110.179	1.16	134.249	1.677
110.259	1.162	134.348	1.68
110.346	1.165	134.447	1.682
110.422	1.167	134.546	1.685
110.499	1.168	134.644	1.687
110.606	1.17	134.743	1.69
110.685	1.173	134.848	1.692
110.766	1.175	134.947	1.695
110.846	1.177	135.046	1.698
110.935	1.179	135.138	1.7
111.014	1.181	135.238	1.703
111.095	1.182	135.339	1.705
111.166	1.185	135.438	1.708
111.254	1.186	135.54	1.711
111.326	1.188	135.638	1.713
111.417	1.189	135.732	1.716
111.491	1.192	135.831	1.719
111.567	1.194	135.932	1.721
111.647	1.196	136.037	1.724
111.727	1.198	136.125	1.726
111.834	1.2	136.211	1.729
111.914	1.202	136.333	1.732
111.994	1.204	136.427	1.735
112.077	1.206	136.529	1.737
112.157	1.207	136.627	1.74
112.264	1.21	136.718	1.742
112.349	1.211	136.819	1.745
112.43	1.214	136.917	1.748
112.504	1.216	137.025	1.75
112.581	1.218	137.117	1.753
112.664	1.22	137.214	1.756
112.745	1.222	137.322	1.759
112.83	1.223	137.41	1.762
112.91	1.225	137.512	1.765
112.982	1.228	137.618	1.766
113.064	1.23	137.708	1.769
113.145	1.232	137.819	1.772
113.231	1.234	137.909	1.776
113.307	1.237	138.013	1.779
113.384	1.238	138.103	1.782
113.465	1.24	138.201	1.785
113.545	1.242	138.313	1.787
113.62	1.244	138.398	1.79
113.701	1.246	138.495	1.792
113.781	1.248	138.593	1.795
113.863	1.25	138.691	1.798
113.949	1.252	138.794	1.8
114.025	1.255	138.892	1.803
114.102	1.256	138.991	1.806
114.182	1.258	139.091	1.808
114.262	1.261	139.189	1.811
114.342	1.262	139.32	1.814
114.43	1.264	139.415	1.817
114.504	1.266	139.515	1.819
114.59	1.268	139.614	1.822
114.689	1.27	139.713	1.825
114.77	1.273	139.825	1.828
114.849	1.275	139.923	1.831
114.929	1.277	140.012	1.833
115.009	1.279	140.115	1.835
115.099	1.281	140.219	1.838
115.175	1.282	140.374	1.841
115.25	1.284	140.47	1.844
115.338	1.286	140.568	1.847
115.412	1.288	140.668	1.85
115.518	1.291	140.752	1.853
115.605	1.293	140.877	1.855
115.679	1.295	140.964	1.859
115.765	1.297	141.063	1.861
115.837	1.3	141.162	1.865
115.929	1.302	141.261	1.867
115.996	1.303	141.362	1.869
116.079	1.307	141.458	1.872
116.158	1.308	141.556	1.874
116.237	1.311	141.656	1.877
116.347	1.313	141.759	1.88
116.432	1.315	141.925	1.883
116.505	1.316	142.018	1.885
116.588	1.319	142.117	1.888
116.666	1.321	142.219	1.891
116.756	1.323	142.324	1.894
116.824	1.326	142.427	1.897
116.913	1.327	142.512	1.899
116.991	1.33	142.611	1.902
117.068	1.332	142.71	1.905
117.154	1.333	142.817	1.908
117.226	1.336	142.932	1.91
117.314	1.338	143.039	1.914
117.388	1.34	143.138	1.916
117.469	1.342	143.236	1.919
117.544	1.344	143.349	1.921
117.624	1.346	143.437	1.925
117.704	1.348	143.542	1.927
117.785	1.35	143.628	1.93
117.869	1.353	143.727	1.932
117.944	1.355	143.827	1.935
118.025	1.357	143.925	1.938
118.113	1.359	144.023	1.941
118.187	1.361	144.122	1.944
118.274	1.363	144.221	1.947
118.353	1.365	144.319	1.949
118.432	1.367	144.431	1.952
118.505	1.369	144.529	1.955
118.585	1.372	144.616	1.957
118.652	1.374	144.715	1.96
118.753	1.375	144.824	1.963
118.826	1.378	144.918	1.966
118.906	1.381	145.011	1.968
118.986	1.381	145.11	1.97
119.054	1.384	145.21	1.973
119.154	1.387	145.317	1.976
119.227	1.389	145.409	1.978
119.307	1.391	145.509	1.98
119.386	1.393	145.613	1.983
119.465	1.395	145.704	1.986
119.548	1.397	145.785	1.988
119.627	1.399	145.934	1.991
119.707	1.402	146.042	1.993
119.787	1.404	146.134	1.996
119.867	1.406	146.239	1.999
119.975	1.408	146.328	2.002
120.057	1.411	146.474	2.005
120.143	1.413	146.557	2.007
120.214	1.415	146.658	2.01
120.295	1.417	146.757	2.013
120.428	1.42	146.854	2.016
120.512	1.422	146.983	2.019
120.596	1.425	147.089	2.022
120.668	1.427	147.194	2.024
120.747	1.43	147.284	2.027
120.855	1.431	147.382	2.029
120.938	1.434	147.481	2.033
121.024	1.436	147.581	2.035
121.096	1.438	147.679	2.038
121.185	1.441	147.778	2.041
121.264	1.443	147.875	2.044
121.346	1.445	147.976	2.047
121.419	1.447	148.074	2.05
121.499	1.451	148.172	2.053
121.574	1.452	148.272	2.056
121.664	1.455	148.367	2.059
121.743	1.457	148.473	2.062
121.814	1.459	148.571	2.065
121.903	1.461	148.667	2.068
121.977	1.463	148.772	2.071
122.066	1.466	148.865	2.074
122.134	1.468	148.963	2.076
122.215	1.47	149.068	2.08
122.295	1.473	149.161	2.082
122.376	1.475	149.26	2.085
122.483	1.478	149.365	2.088
122.564	1.48	149.453	2.092
122.651	1.483	149.552	2.095
122.722	1.485	149.651	2.098
122.801	1.488	149.75	2.101
122.893	1.49	149.859	2.103
122.967	1.492	149.953	2.107
123.046	1.495	150.046	2.11
123.13	1.496	150.145	2.113
123.203	1.499	150.244	2.116
123.293	1.5	150.352	2.119
123.373	1.503	150.475	2.122
123.446	1.506	150.577	2.125
123.527	1.508	150.682	2.128
123.611	1.511	150.771	2.132
123.714	1.513	150.87	2.135
123.79	1.516	150.981	2.138
123.873	1.518	151.075	2.142
123.954	1.52	151.169	2.145
124.031	1.523	151.271	2.148
124.114	1.525	151.364	2.15
124.199	1.528	151.495	2.154
124.271	1.531	151.604	2.156
124.352	1.533	151.695	2.159
124.431	1.534	151.802	2.163
124.512	1.537	151.9	2.165
124.592	1.539	152.025	2.169
124.672	1.541	152.131	2.172
124.751	1.543	152.229	2.175
124.84	1.547	152.321	2.178
124.916	1.548	152.418	2.182
125	1.551	152.517	2.184
125.072	1.553	152.615	2.187
125.153	1.556	152.713	2.191
125.241	1.559	152.813	2.193
125.312	1.561	152.912	2.197
125.392	1.563	153.011	2.199
125.473	1.566	153.114	2.203
125.558	1.569	153.212	2.206
125.631	1.57	153.31	2.208
125.72	1.573	153.402	2.212
125.8	1.575	153.5	2.217
125.874	1.578	153.599	2.22
125.959	1.58	153.699	2.223
126.019	1.582	153.808	2.226
126.117	1.584	153.9	2.229
126.201	1.587	153.998	2.232
126.271	1.589	154.103	2.236
126.351	1.592	154.198	2.239
126.419	1.594	154.291	2.242
126.52	1.597	154.39	2.246
126.592	1.6	154.489	2.249
126.672	1.602	154.592	2.253
126.752	1.604	154.697	2.257
126.831	1.607	154.788	2.26
126.942	1.61	154.894	2.264
127.021	1.612	154.987	2.266
127.107	1.614	155.082	2.269
127.183	1.617	155.18	2.273
127.267	1.619	155.28	2.275
127.342	1.622	155.387	2.278
127.421	1.624	155.478	2.282
127.5	1.626	155.577	2.285
127.583	1.629	155.675	2.288
127.668	1.631	155.773	2.291
127.764	1.633	155.873	2.295
127.847	1.637	155.981	2.298
127.928	1.639	156.08	2.3
128.007	1.641	156.168	2.304
128.088	1.645	156.267	2.308
128.191	1.647	156.352	2.311
128.277	1.649	156.476	2.314
128.363	1.653	156.564	2.318
128.434	1.656	156.662	2.321
128.524	1.658	156.762	2.324
128.596	1.662	156.859	2.328
128.678	1.663	156.961	2.331
128.758	1.666	157.061	2.334
128.839	1.669	157.167	2.337
128.915	1.672	157.258	2.34
128.996	1.674	157.355	2.344
129.078	1.677	157.456	2.346
129.164	1.679	157.561	2.349
129.235	1.682	157.65	2.353
129.316	1.684	157.749	2.356
129.397	1.687	157.848	2.36
129.481	1.69	157.959	2.364
129.554	1.692	158.045	2.368
129.634	1.694	158.145	2.37
129.722	1.697	158.244	2.375
129.798	1.701	158.348	2.378
129.875	1.703	158.473	2.381
129.957	1.705	158.569	2.384
130.042	1.709	158.672	2.387
130.115	1.711	158.776	2.39
130.253	1.713	158.866	2.394
130.333	1.717	158.975	2.397
130.407	1.72	159.068	2.4
130.488	1.722	159.172	2.404
130.578	1.726	159.264	2.408
130.68	1.729	159.37	2.411
130.755	1.732	159.464	2.415
130.844	1.734	159.557	2.418
130.916	1.736	159.656	2.421
130.996	1.739	159.754	2.425
131.084	1.741	159.854	2.427
131.159	1.744	159.963	2.43
131.244	1.747	160.061	2.434
131.316	1.749	160.15	2.437
131.405	1.752	160.25	2.441
131.479	1.755	160.348	2.444
131.565	1.757	160.512	2.447
131.638	1.76	160.61	2.449
131.716	1.761	160.713	2.453
131.797	1.765	160.818	2.456
131.879	1.767	160.909	2.459
131.96	1.769	161.019	2.463
132.046	1.772	161.109	2.466
132.118	1.775	161.214	2.47
132.198	1.777	161.303	2.472
132.305	1.78	161.402	2.475
132.384	1.783	161.5	2.479
132.465	1.786	161.598	2.482
132.546	1.789	161.698	2.485
132.625	1.791	161.797	2.489
132.715	1.795	161.895	2.492
132.791	1.796	161.994	2.495
132.87	1.799	162.092	2.498
132.953	1.802	162.192	2.502
133.029	1.805	162.291	2.504
133.149	1.808	162.39	2.508
133.239	1.811	162.488	2.511
133.319	1.813	162.587	2.514
133.399	1.817	162.686	2.518
133.48	1.819	162.787	2.52
133.56	1.821	162.893	2.524
133.645	1.825	162.982	2.526
133.72	1.827	163.081	2.529
133.797	1.829	163.18	2.533
133.885	1.833	163.285	2.536
133.957	1.835	163.374	2.539
134.038	1.837	163.458	2.543
134.118	1.84	163.582	2.545
134.199	1.843	163.67	2.549
134.288	1.845	163.779	2.552
134.361	1.848	163.871	2.555
134.446	1.851	163.992	2.558
134.519	1.854	164.099	2.561
134.599	1.857	164.197	2.564
134.678	1.86	164.296	2.567
134.761	1.862	164.405	2.57
134.847	1.865	164.562	2.574
134.919	1.868	164.658	2.578
134.999	1.87	164.758	2.58
135.08	1.873	164.865	2.584
135.16	1.876	164.958	2.587
135.239	1.878	165.088	2.591
135.323	1.882	165.185	2.594
135.403	1.884	165.284	2.597
135.488	1.887	165.383	2.6
135.589	1.89	165.481	2.603
135.666	1.892	165.594	2.606
135.755	1.896	165.678	2.61
135.909	1.9	165.778	2.613
135.987	1.903	165.877	2.616
136.122	1.905	165.976	2.619
136.203	1.909	166.109	2.622
136.272	1.912	166.207	2.626
136.361	1.915	166.315	2.629
136.441	1.918	166.407	2.633
136.527	1.922	166.503	2.636
136.606	1.924	166.667	2.639
136.682	1.928	166.766	2.642
136.76	1.93	166.865	2.645
136.842	1.933	166.973	2.649
136.922	1.935	167.066	2.652
137.002	1.938	167.194	2.656
137.083	1.94	167.294	2.659
137.162	1.944	167.393	2.661
137.242	1.946	167.491	2.664
137.33	1.949	167.589	2.668
137.41	1.952	167.7	2.671
137.484	1.955	167.793	2.675
137.568	1.957	167.885	2.678
137.64	1.96	167.984	2.682
137.721	1.963	168.083	2.685
137.801	1.966	168.214	2.689
137.881	1.969	168.31	2.692
137.969	1.972	168.408	2.696
138.041	1.975	168.508	2.7
138.124	1.977	168.606	2.703
138.209	1.98	168.706	2.707
138.289	1.983	168.804	2.711
138.368	1.985	168.904	2.714
138.442	1.988	169.006	2.717
138.524	1.991	169.1	2.721
138.61	1.994	169.203	2.724
138.682	1.996	169.308	2.727
138.763	1.998	169.402	2.73
138.843	2.001	169.496	2.733
138.925	2.004	169.595	2.737
139.006	2.006	169.697	2.74
139.09	2.009	169.802	2.743
139.152	2.011	169.891	2.747
139.251	2.013	169.989	2.75
139.379	2.016	170.089	2.754
139.465	2.017	170.255	2.757
139.539	2.02	170.355	2.76
139.616	2.022	170.451	2.764
139.697	2.025	170.55	2.768
139.789	2.028	170.66	2.771
139.856	2.029	170.786	2.774
139.937	2.032	170.893	2.778
140.016	2.035	170.978	2.781
140.098	2.036	171.075	2.784
140.241	2.039	171.176	2.787
140.32	2.042	171.275	2.791
140.373	2.044	171.377	2.795
140.479	2.046	171.481	2.798
140.551	2.049	171.571	2.802
140.643	2.051	171.681	2.805
140.71	2.053	171.769	2.808
140.786	2.056	171.867	2.812
140.879	2.059	171.967	2.815
140.952	2.062	172.075	2.819
141.059	2.064	172.164	2.823
141.139	2.067	172.272	2.827
141.219	2.068	172.364	2.831
141.299	2.071	172.469	2.835
141.379	2.074	172.559	2.84
141.47	2.076	172.658	2.843
141.538	2.079	172.76	2.847
141.622	2.081	172.859	2.85
141.697	2.084	172.957	2.854
141.777	2.086	173.063	2.857
141.885	2.088	173.152	2.86
141.967	2.09	173.25	2.864
142.044	2.094	173.356	2.867
142.133	2.096	173.449	2.871
142.207	2.098	173.552	2.874
142.288	2.101	173.651	2.879
142.367	2.104	173.743	2.883
142.453	2.106	173.85	2.888
142.527	2.109	173.941	2.892
142.613	2.112	174.04	2.894
142.688	2.114	174.122	2.897
142.773	2.116	174.239	2.902
142.854	2.119	174.344	2.906
142.929	2.122	174.437	2.909
143.014	2.124	174.541	2.913
143.088	2.126	174.622	2.917
143.174	2.129	174.738	2.92
143.246	2.131	174.828	2.923
143.329	2.134	174.927	2.927
143.414	2.136	175.025	2.931
143.489	2.14	175.121	2.934
143.575	2.142	175.223	2.937
143.635	2.144	175.322	2.94
143.73	2.148	175.42	2.944
143.815	2.149	175.519	2.947
143.89	2.152	175.618	2.95
143.968	2.155	175.752	2.954
144.036	2.157	175.849	2.959
144.136	2.159	175.956	2.962
144.207	2.161	176.053	2.965
144.288	2.164	176.137	2.97
144.369	2.167	176.279	2.973
144.448	2.169	176.375	2.976
144.527	2.172	176.475	2.979
144.608	2.175	176.573	2.983
144.696	2.178	176.678	2.987
144.774	2.18	176.776	2.99
144.842	2.183	176.87	2.994
144.936	2.186	176.973	2.997
145.009	2.187	177.076	3.001
145.089	2.191	177.169	3.004
145.169	2.192	177.298	3.008
145.252	2.195	177.4	3.012
145.329	2.197	177.505	3.015
145.41	2.199	177.604	3.018
145.517	2.202	177.696	3.023
145.594	2.205	177.794	3.026
145.674	2.207	177.894	3.03
145.763	2.211	177.992	3.034
145.834	2.213	178.098	3.038
145.967	2.216	178.184	3.042
146.048	2.219	178.285	3.046
146.128	2.222	178.384	3.05
146.208	2.224	178.49	3.053
146.288	2.227	178.579	3.056
146.368	2.23	178.678	3.06
146.449	2.233	178.777	3.063
146.533	2.235	178.875	3.066
146.608	2.238	178.975	3.069
146.688	2.241	179.073	3.073
146.77	2.244	179.177	3.076
146.848	2.247	179.27	3.079
146.937	2.25	179.368	3.082
147.009	2.251	179.477	3.086
147.089	2.255	179.574	3.089
147.169	2.256	179.676	3.092
147.257	2.259	179.807	3.096
147.331	2.262	179.905	3.099
147.41	2.264	180.004	3.103
147.489	2.267	180.097	3.107
147.57	2.27	180.193	3.11
147.653	2.272	180.366	3.113
147.72	2.276	180.458	3.116
147.809	2.278	180.565	3.12
147.89	2.281	180.643	3.123
147.971	2.284	180.764	3.126
148.05	2.287	180.884	3.129
148.13	2.289	180.983	3.133
148.22	2.291	181.081	3.137
148.291	2.294	181.189	3.139
148.398	2.296	181.282	3.142
148.478	2.298	181.446	3.145
148.557	2.302	181.552	3.149
148.639	2.304	181.641	3.152
148.718	2.307	181.74	3.155
148.826	2.311	181.839	3.158
148.908	2.313	181.977	3.162
148.993	2.316	182.079	3.165
149.066	2.319	182.181	3.169
149.145	2.321	182.269	3.172
149.237	2.323	182.369	3.176
149.306	2.326	182.498	3.179
149.393	2.328	182.596	3.183
149.465	2.332	182.695	3.186
149.546	2.334	182.793	3.189
149.651	2.337	182.892	3.193
149.732	2.34	183.001	3.196
149.81	2.343	183.099	3.199
149.899	2.346	183.189	3.202
149.973	2.348	183.287	3.205
150.079	2.352	183.386	3.209
150.158	2.355	183.515	3.213
150.237	2.357	183.614	3.217
150.318	2.36	183.711	3.22
150.398	2.363	183.812	3.224
150.536	2.366	183.911	3.228
150.597	2.369	184.016	3.231
150.703	2.371	184.114	3.236
150.771	2.375	184.207	3.239
150.853	2.377	184.305	3.242
150.935	2.38	184.405	3.245
151.002	2.382	184.502	3.248
151.091	2.384	184.601	3.251
151.172	2.387	184.7	3.255
151.253	2.39	184.799	3.257
151.333	2.392	184.907	3.26
151.413	2.395	185	3.264
151.502	2.398	185.1	3.267
151.574	2.4	185.204	3.271
151.654	2.403	185.294	3.275
151.761	2.406	185.392	3.278
151.84	2.409	185.5	3.281
151.921	2.411	185.593	3.284
152.001	2.413	185.699	3.288
152.08	2.415	185.797	3.291
152.171	2.418	185.889	3.294
152.24	2.421	185.988	3.297
152.321	2.423	186.088	3.301
152.4	2.426	186.192	3.303
152.481	2.429	186.282	3.306
152.573	2.432	186.38	3.309
152.64	2.434	186.492	3.313
152.73	2.437	186.59	3.316
152.801	2.44	186.654	3.321
152.882	2.442	186.785	3.324
152.972	2.445	186.885	3.326
153.052	2.449	186.979	3.329
153.122	2.451	187.078	3.331
153.203	2.454	187.163	3.335
153.283	2.456	187.278	3.338
153.373	2.459	187.378	3.342
153.452	2.461	187.47	3.345
153.523	2.463	187.575	3.348
153.603	2.466	187.662	3.351
153.683	2.468	187.764	3.354
153.789	2.471	187.863	3.358
153.867	2.473	187.971	3.361
153.956	2.476	188.06	3.365
154.03	2.479	188.156	3.368
154.116	2.482	188.264	3.372
154.191	2.485	188.353	3.375
154.268	2.487	188.486	3.378
154.347	2.49	188.583	3.384
154.428	2.492	188.667	3.387
154.508	2.495	188.792	3.389
154.599	2.498	188.881	3.392
154.678	2.501	189.045	3.394
154.749	2.503	189.143	3.398
154.828	2.505	189.241	3.401
154.909	2.506	189.341	3.405
155	2.509	189.441	3.408
155.068	2.511	189.548	3.413
155.154	2.514	189.642	3.416
155.232	2.516	189.737	3.42
155.312	2.52	189.834	3.422
155.418	2.523	189.934	3.425
155.496	2.525	190.033	3.429
155.575	2.528	190.131	3.432
155.656	2.53	190.239	3.435
155.736	2.533	190.332	3.439
155.817	2.536	190.437	3.442
155.898	2.538	190.562	3.445
155.978	2.541	190.667	3.448
156.056	2.544	190.77	3.452
156.137	2.546	190.859	3.455
156.225	2.549	190.964	3.458
156.3	2.551	191.087	3.462
156.386	2.554	191.185	3.465
156.458	2.556	191.295	3.468
156.539	2.558	191.389	3.472
156.628	2.561	191.487	3.475
156.708	2.564	191.615	3.478
156.782	2.566	191.71	3.481
156.862	2.568	191.811	3.484
156.938	2.571	191.92	3.487
157.029	2.574	192.013	3.49
157.098	2.576	192.114	3.493
157.187	2.579	192.198	3.496
157.259	2.581	192.314	3.498
157.347	2.585	192.404	3.502
157.424	2.587	192.502	3.504
157.503	2.589	192.604	3.507
157.566	2.591	192.709	3.51
157.665	2.593	192.798	3.513
157.737	2.596	192.897	3.516
157.846	2.599	193.002	3.518
157.925	2.601	193.095	3.522
158.004	2.603	193.197	3.525
158.084	2.606	193.289	3.528
158.164	2.609	193.391	3.531
158.298	2.611	193.49	3.533
158.377	2.615	193.596	3.537
158.458	2.618	193.689	3.54
158.538	2.62	193.793	3.543
158.618	2.623	193.882	3.546
158.701	2.626	193.98	3.549
158.781	2.629	194.119	3.553
158.859	2.631	194.212	3.555
158.938	2.633	194.31	3.558
159.019	2.635	194.409	3.561
159.099	2.638	194.507	3.564
159.18	2.641	194.62	3.568
159.259	2.643	194.717	3.571
159.339	2.645	194.807	3.574
159.419	2.648	194.907	3.577
159.503	2.651	195.011	3.58
159.587	2.653	195.166	3.584
159.663	2.656	195.258	3.586
159.748	2.658	195.373	3.589
159.82	2.661	195.466	3.592
159.9	2.663	195.565	3.595
159.981	2.665	195.693	3.598
160.06	2.668	195.792	3.601
160.141	2.67	195.89	3.605
160.221	2.672	195.989	3.608
160.328	2.675	196.088	3.611
160.407	2.678	196.221	3.614
160.486	2.68	196.319	3.618
160.575	2.683	196.428	3.621
160.651	2.687	196.521	3.624
160.755	2.689	196.625	3.627
160.835	2.692	196.728	3.631
160.924	2.695	196.812	3.634
160.995	2.698	196.921	3.637
161.075	2.7	197.015	3.64
161.166	2.702	197.119	3.644
161.234	2.705	197.242	3.647
161.315	2.707	197.34	3.65
161.396	2.71	197.439	3.653
161.477	2.713	197.547	3.656
161.583	2.715	197.64	3.658
161.66	2.718	197.745	3.662
161.739	2.72	197.837	3.665
161.82	2.724	197.943	3.667
161.901	2.726	198.038	3.67
161.983	2.729	198.13	3.674
162.068	2.731	198.232	3.677
162.144	2.733	198.33	3.681
162.222	2.736	198.427	3.683
162.301	2.739	198.532	3.687
162.381	2.741	198.62	3.69
162.464	2.745	198.723	3.693
162.55	2.746	198.824	3.696
162.621	2.749	198.92	3.7
162.702	2.751	199.02	3.703
162.782	2.754	199.124	3.706
162.862	2.756	199.217	3.709
162.945	2.76	199.323	3.712
163.03	2.762	199.414	3.715
163.11	2.765	199.514	3.717
163.185	2.767	199.619	3.72
163.27	2.768	199.707	3.724
163.343	2.771	199.789	3.727
163.431	2.774	199.905	3.731
163.505	2.777	200.004	3.734
163.612	2.779	200.107	3.738
163.69	2.782	200.27	3.741
163.77	2.784	200.366	3.743
163.851	2.787	200.476	3.746
163.93	2.79	200.567	3.749
164.039	2.793	200.672	3.752
164.12	2.796	200.765	3.755
164.205	2.799	200.861	3.758
164.28	2.801	200.959	3.763
164.365	2.805	201.058	3.765
164.467	2.808	201.157	3.767
164.545	2.81	201.269	3.77
164.624	2.814	201.357	3.772
164.705	2.817	201.463	3.776
164.793	2.819	201.555	3.779
164.892	2.822	201.661	3.782
164.972	2.825	201.783	3.784
165.055	2.827	201.881	3.787
165.133	2.83	201.979	3.791
165.213	2.833	202.078	3.794
165.303	2.835	202.178	3.797
165.371	2.838	202.295	3.8
165.455	2.841	202.411	3.803
165.541	2.843	202.517	3.805
165.613	2.846	202.605	3.809
165.701	2.849	202.714	3.812
165.77	2.851	202.816	3.815
165.859	2.853	202.903	3.819
165.932	2.856	203.001	3.822
166.014	2.858	203.106	3.825
166.118	2.861	203.195	3.828
166.198	2.863	203.312	3.831
166.28	2.866	203.426	3.834
166.358	2.869	203.528	3.837
166.438	2.872	203.634	3.841
166.528	2.875	203.723	3.844
166.597	2.877	203.838	3.847
166.678	2.88	203.952	3.851
166.766	2.883	204.051	3.854
166.842	2.885	204.15	3.858
166.946	2.888	204.249	3.86
[truncated: 1,831 more rows]

## Sheet: Fig.3
Fig.3c																																									Fig.3d
1										2										3										5											≈15
Sample1		Sample2		Sample3		Sample4		Sample5		Sample1		Sample2		Sample3		Sample4		Sample5		Sample1		Sample2		Sample3		Sample4		Sample5		Sample1		Sample2		Sample3		Sample4		Sample5			Sample1		Sample2		Sample3		Sample4		Sample5
Pressure/Pa	ΔI/I0	Pressure/Pa	ΔI/I0	Pressure/Pa	ΔI/I0	Pressure/Pa	ΔI/I0	Pressure/Pa	ΔI/I0	Pressure/Pa	ΔI/I0	Pressure/Pa	ΔI/I0	Pressure/Pa	ΔI/I0	Pressure/Pa	ΔI/I0	Pressure/Pa	ΔI/I0	Pressure/Pa	ΔI/I0	Pressure/Pa	ΔI/I0	Pressure/Pa	ΔI/I0	Pressure/Pa	ΔI/I0	Pressure/Pa	ΔI/I0	Pressure/Pa	ΔI/I0	Pressure/Pa	ΔI/I0	Pressure/Pa	ΔI/I0	Pressure/Pa	ΔI/I0	Pressure/Pa	ΔI/I0		Pressure/Pa	ΔI/I0	Pressure/Pa	ΔI/I0	Pressure/Pa	ΔI/I0	Pressure/Pa	ΔI/I0	Pressure/Pa
11040	0.10251	9398.5	0.03595	2882.21	0.02236	9689.92	0.08659	6178.75	0.11715	4080	0.2322	3533.33	0.16859	4035.57	0.03679	1125.11	0.25216	2950.75	0.28014	1680	0.51371	1538.99	0.23203	2165.98	1.1545	1224.87	0.35458	2534.73	0.21585	396.852	0.15265	1191.95	1.12731	968.992	3.56423	978.523	0.61813	406.108	1.04052		396.852	0.15265	1191.95	1.12731	968.992	3.56423	978.523	0.61813	406.108
13440	0.16309	21553.9	0.28389	16541.4	0.21823	23985.4	0.29032	14831.3	0.24052	6720	1.14611	14329.7	0.63667	27291.4	0.84324	6908.34	0.05093	3488.37	0.50085	1920	0.74463	10191.5	0.52632	12824.9	2.4618	8686.73	0.79796	9986.22	0.41313	1869.54	0.32525	3836.03	1.31147	6680.35	6.26203	4839.71	0.82233	4320.35	1.68516		1869.54	0.32525	3836.03	1.31147	6680.35	6.26203	4839.71	0.82233	4320.35
16354.8	0.31915	32706.8	0.61676	28195.5	0.45825	40161.9	0.65025	23483.8	0.38314	12096.8	1.6727	27496.6	1.42615	42886.5	1.47284	13474.7	0.24901	12927.5	0.84111	8686.73	1.27334	16837.7	0.85739	19847.2	3.57102	19345.6	1.80815	15834.5	1.61573	3876.43	2.94635	6830.05	2.46247	15332.9	11.1947	8519.19	2.63478	8898.33	3.06676		3876.43	2.94635	6830.05	2.46247	15332.9	11.1947	8519.19	2.63478	8898.33
23129	0.62057	42355.9	0.94622	41854.6	0.91565	51322.4	1.10187	34644.3	0.57725	19475.8	2.33059	40161.9	2.28353	58344.7	2.3571	20725	0.4867	23461	1.28254	12824.9	2.49576	24988.6	2.03452	29503	5.31409	29001.4	3.5399	23483.8	2.57782	6056.58	6.02321	9979.6	5.04071	25991.8	25.5518	12380.4	5.58773	12341.9	5.78231		6056.58	6.02321	9979.6	5.04071	25991.8	25.5518	12380.4	5.58773	12341.9
31935.5	1.0922	51503.8	1.31644	53007.5	1.40928	69129	1.88625	42168.3	0.81494	26733.9	2.95422	52827.2	3.35314	75444.6	3.6446	26744.2	0.85314	30164.2	1.80673	16336.1	3.75212	32512.5	3.3588	40663.5	8.04754	38155.5	6.47425	31509.3	4.50198	9276.27	11.1643	13129.2	8.76994	31509.3	34.1822	15878.2	9.69305	17082	9.59362		9276.27	11.1643	13129.2	8.76994	31509.3	34.1822	15878.2	9.69305	17082
42887.1	1.58156	61152.9	1.74441	62656.6	2.08746	91951.7	3.24788	50820.8	1.16752	35280	3.50932	70633.8	4.83022	89398.1	4.8472	35636.1	1.13045	39466.5	2.55164	21352	5.382	39158.7	5.74986	49316	10.781	46306.4	9.21619	41165.1	7.24392	13708.8	19.8886	16745.3	11.0259	38155.5	47.9061	18785.4	14.3025	21214.3	14.2625		13708.8	19.8886	16745.3	11.0259	38155.5	47.9061	18785.4	14.3025	21214.3
62645.2	2.43972	71804.5	2.19615	77443.6	2.98528	114273	4.51104	62482.9	1.60328	44160	4.18777	90948.5	6.54499	100479	6.08517	41108.1	1.5365	50000	3.59083	27496.6	7.31749	44174.6	8.14092	58470.1	14.6237	50820.8	13.1126	52827.2	10.9479	19175.5	31.4412	19894.9	14.571	47811.2	73.09	22828.3	19.8483	24657.9	18.1214		19175.5	31.4412	19894.9	14.571	47811.2	73.09	22828.3	19.8483	24657.9
84435.5	3.27305	82957.4	2.85508	97117.8	4.23521	140732	5.54329	75148.2	2.13016	59516.1	5.3528	115276	8.40407	113748	7.51415	48358.4	2.13073	59986.3	4.71279	32512.5	9.11715	51322.4	10.8263	67624.3	18.3079	57466.9	16.961	61981.3	14.2671	28185.5	58.0005	24487	21.5903	55962.2	104.075	26871.2	25.6822	27939.5	21.9804		28185.5	58.0005	24487	21.5903	55962.2	104.075	26871.2	25.6822	27939.5
108258	4.21277	101253	3.63968	125564	5.53496	173210	6.75212	87938.9	2.61347	74879	6.30537	147754	10.399	133037	9.23316	57250.3	2.81409	75444.6	6.2026	41666.7	12.6825	57466.9	13.5116	77781.6	23.4578	66621.1	21.6752	75148.2	19.5105	45725.8	112.983	30004.6	31.9185	62984.5	132.654	30732.4	33.8929	30694.4	27.3638		45725.8	112.983	30004.6	31.9185	62984.5	132.654	30732.4	33.8929	30694.4
133435	5.19858	125063	4.56015	155514	6.74413	205689	7.67233	98096.2	3.1562	93871	7.30592	179229	12.1137	149726	10.6338	65047.9	3.33899	88850.9	7.69242	50820.8	17.3345	63987.7	17.0798	86308.7	27.7759	78283.2	29.8529	86308.7	25.9564	68400	174.25	34142.7	37.5778	69630.6	166.469	35729.2	41.1672	34138	33.5096		68400	174.25	34142.7	37.5778	69630.6	166.469	35729.2	41.1672	34138
156240	5.86626	152005	5.61987	189474	7.75403	246819	8.56876	110260	3.70289	115766	8.70395	217351	14.0068	176265	12.3811	73803	4.1412	108687	9.47651	67122.7	24.3633	71637	21.678	98096.2	31.9751	91951.7	38.4154	98597.8	32.9315	102581	236.325	38155.5	46.7742	78283.2	194.624	40663.5	51.3016	37784.2	41.418		102581	236.325	38155.5	46.7742	78283.2	194.624	40663.5	51.3016	37784.2
183113	6.63121	182957	6.70676	229073	8.63261	285819	9.32258	122424	4.31296	145645	10.3144	257980	15.8234	199521	13.7606	82147.7	4.74533	125376	10.9663	87437.3	32.6146	82797.5	27.9315	108254	36.7685	104115	46.7855	110762	39.7623	152160	286.909	42669.9	57.1024	86810.3	216.836	43171.5	61.6299	41666.7	49.6039		152160	286.909	42669.9	57.1024	86810.3	216.836	43171.5	61.6299	41666.7
224661	7.70213	217419	7.57288	264536	9.13077	331088	9.61121	137597	5.0498	175524	11.6782	303625	17.3005	221135	14.7864	92681.3	5.62677	149179	12.4561	112266	41.9525	91951.7	31.8308	115276	39.6604	117784	52.7985	117784	44.8132	197760	327.472	45303.2	66.8647	95964.4	236.927	50038.3	70.0485	45804.8	59.3662		197760	327.472	45303.2	66.8647	95964.4	236.927	50038.3	70.0485	45804.8
276720	8.52128	262531	8.35749	305138	9.47948	380244	9.72326	153397	5.7708	214960	13.4189	350775	18.3022	249316	16.0809	102668	6.46859	180096	14.4242	143741	51.8676	102109	36.7233	125935	43.5031	132079	58.8597	138098	54.386	252720	352.807	52827.2	82.8523	109257	260.413	55962.2	85.682	54332	77.193		252720	352.807	52827.2	82.8523	109257	260.413	55962.2	85.682	54332
329548	9.10993	305138	8.75488	337594	9.60628	418365	9.75042	172207	6.55914	256573	14.8649	391404	18.7436	279275	17.0784	116484	7.31041	203352	15.6197	175217	59.8132	119414	43.4182	135089	46.8704	143240	62.5637	150889	58.6672	301815	369.37	58971.7	98.2739	123427	280.645	58971.7	96.0102	60476.5	94.3124		301815	369.37	58971.7	98.2739	123427	280.645	58971.7	96.0102	60476.5
383968	9.41135	349749	9.05718	370551	9.71497	453352	9.75042	191393	7.26429	304718	16.4753	423381	18.9898	307456	17.8848	125376	8.03339	231122	16.9256	212711	68.6418	141735	50.7385	146751	50.7131	155404	67.1902	167066	63.9106	351120	379.355	68125.9	117.233	140732	301.726	67122.7	115.535	69129	117.799		351120	379.355	68125.9	117.233	140732	301.726	67122.7	115.535	69129
455016	9.54255	400501	9.22361	411153	9.73309			210705	7.84267	354315	17.5581	463007	19.1256	339603	18.5144	141929	9.1129	261628	17.9648	253842	77.0289	165059	57.5806	156908	55.0707	167567	72.2807	185374	68.9615	405363	388.776	80791.2	141.285	154902	317.714	72138.6	129.825	79788	143.548		405363	388.776	80791.2	141.285	154902	317.714	72138.6	129.825	79788
		459398	9.3323	458897	9.71497			238668	8.40125	415524	18.0995			375581	19.0591	156293	10.1528	294733	19.0775	300616	84.2954	188383	63.5399	170075	58.9134	180233	74.4454	207193	74.253	454234	395.097	90948.5	166.469	178728	338.936	77781.6	144.114	88942.1	169.864		454234	395.097	90948.5	166.469	178728	338.936	77781.6	144.114	88942.1
								263999	8.78551	458589	18.3599			406635	19.3138	173529	11.1927	326334	19.8224	351778	89.7963	216849	70.6763	182239	62.5976	192898	77.1392	225000	78.5342			101607	195.19	200547	354.358	82797.5	157.272	103614	199.717				101607	195.19	200547	354.358	82797.5	157.272	103614
								289455	9.1064					433174	19.427	191724	12.2029	363406	20.457	398051	92.8183	243684	76.4884	196534	66.9157	206190	80.0736	250832	83.97			111765	214.573	223871	368.081	88942.1	175.665	118285	232.4				111765	214.573	223871	368.081	88942.1	175.665	118285
								316290	9.36389					465321	19.5402	208960	13.2428	397196	20.834	455760	95.1793	277166	82.1534	210203	70.4414	217351	82.8155	273153	87.8664			120919	235.229	243684	376.146	93958	189.955	134587	261.545				120919	235.229	243684	376.146	93958	189.955	134587
								346261	9.57385							226060	14.0846	426060	20.9444			306133	86.7883	225502	74.2841	229514	85.5574	299612	92.3401			132079	253.622	264501	381.239	105620	214.007	169574	306.819				132079	253.622	264501	381.239	105620	214.007	169574
								373096	9.71647							240561	14.768	451505	21.018			332091	89.9151	241678	78.6418	241176	87.674	318798	95.4669			143240	269.044	287323	387.606	122925	235.795	206190	340.634				143240	269.044	287323	387.606	122925	235.795	206190
								409713	9.81551							257661	15.689	471477	21.0547			354412	92.5637	257478	82.0091	254343	89.9123	339113	97.6316			154400	286.729	308140	389.87	138098	253.622	236161	357.187				154400	286.729	308140	389.87	138098	253.622	236161
								454355	9.8472							279275	16.5308					377736	94.8076	273655	85.0594	266005	92.725	357923	99.3633			172709	305.122	327451	394.397	153899	271.873	266005	370.911				172709	305.122	327451	394.397	153899	271.873	266005
																303625	17.4519					398051	96.0215	289957	87.2779	275160	93.9276	375730	101.336			186879	322.241	346261	396.802	166564	283.899	288326	377.844				186879	322.241	346261	396.802	166564	283.899	288326
																333037	18.3333					415732	96.7572	306635	89.8529	285819	95.2745	394414	102.875			208197	337.238	363064	399.066	190390	305.688	313782	383.645				208197	337.238	363064	399.066	190390	305.688	313782
																362859	19.0959					437050	97.3458	325946	92.2694	296979	96.429	413224	103.645			230016	348.132	381247	402.462	209200	319.411	337107	389.304				230016	348.132	381247	402.462	209200	319.411	337107
																396648	19.4921					456863	97.4929	344254	94.3294	310271	98.6276	429526	104.414			252337	357.187	398552	403.594	224373	329.74	356418	393.831				252337	357.187	398552	403.594	224373	329.74	356418
																422640	19.7001							361936	96.112	320930	100.325	448837	104.607			271648	364.12	414227	405.857	246318	342.332	379241	396.802				271648	364.12	414227	405.857	246318	342.332	379241
																447674	19.7397							378739	97.5382	331589	101.74	459998	104.607			289957	368.647	431532	408.263	268137	350.962	398051	399.066				289957	368.647	431532	408.263	268137	350.962	398051
																473666	19.7001							393912	98.2117	341746	102.683					311776	372.75	446204	408.829	292966	358.319	422378	400.764				311776	372.75	446204	408.829	292966	358.319	422378
																								413725	99.1624	351778	103.645					333094	375.58	462506	407.697	316290	364.12	441188	401.896				333094	375.58	462506	407.697	316290	364.12	441188
																								430027	99.6378	360933	105.424					355415	378.976			347264	370.911	463509	403.594				355415	378.976			347264	370.911	463509
																								444197	99.6378	370087	105.809					377736	380.673			378238	376.712						377736	380.673			378238	376.712
																								459496	99.7963	380746	106.876					395543	382.937			401060	380.673						395543	382.937			401060	380.673
																										395543	107.541					417362	384.211			421876	383.645						417362	384.211			421876	383.645
																										406202	107.926					440185	385.908			441689	384.776						440185	385.908			441689	384.776
																										418365	108.118					462004	385.908			465014	384.776						462004	385.908			465014	384.776
																										428523	108.121
																										442693	108.503
																										456361	108.311
[truncated: 145 more columns]

## Sheet: Fig.4
Fig.4b			Fig.4c					Fig.4d												Fig.4e			Fig.4h			Fig.4i
Time/s	Current/A		20kPa		5kPa			Normal		Drinking		Drinking+exercise		Rest				Frequency		R-Rn	R-Rn+1			Voltage/V			Voltage/V
0.001	0.000279961		Time/s	Current/A	Time/s	Current/A		AIx	SI	AIx	SI	AIx	SI	AIx	SI		Normal	1.267		0.44	0.826		Sample1	9.73		Sample1	9.55
0.003	0.000279904		7.559	0.000277683	136.419	8.90939e-05		0.9068	3.98	0.6944	5.54	0.3252	6.67	0.6119	3.21		Drinking	1.533		0.826	0.854		Sample2	2.18		Sample2	9.62
0.005	0.000279847		7.561	0.00027774	136.421	8.90814e-05		0.8308	5.21	0.7042	5.375	0.7384	6.46	0.787	2.85		Drinking+exercise	1.724		0.854	0.812		Sample3	9.57		Sample3	9.19
0.007	0.000279832		7.563	0.00027776	136.423	8.91093e-05		0.7044	4.67	0.7101	5.93	0.5091	6.37	0.7298	2.84		Rest	1.533		0.812	0.768		Sample4	6.64		Sample4	9.63
0.009	0.000279817		7.565	0.000277816	136.425	8.91248e-05		0.7847	5.89	0.7678	6.51	0.4123	6.51	0.6555	5.41					0.768	0.93		Sample5	4.66		Sample5	8.12
0.011	0.000279834		7.567	0.000277867	136.427	8.91353e-05		0.6242	5.14	0.7806	6.23	0.5968	6.77	0.6273	4.91					0.93	0.788		Sample6	9.71		Sample6	9.81
0.013	0.000279852		7.569	0.000277872	136.429	8.9107e-05		0.7715	5.31	0.7858	6.37	0.473	6.72	0.6892	6.47					0.788	0.7		Sample7	4.31		Sample7	9.62
0.015	0.000279839		7.571	0.000277873	136.431	8.91108e-05		0.7826	4.69	0.7299	5.81	0.5205	6.88	0.4424	8.78					0.7	0.918		Sample8	3.16		Sample8	7.68
0.017	0.000279795		7.573	0.00027787	136.433	8.91334e-05		0.686	5.06	0.9085	5.58	0.6639	7.67	0.6265	7.74					0.918	0.86		Sample9	9.92		Sample9	8.3
0.019	0.000279825		7.575	0.000277862	136.435	8.91203e-05		0.8309	6.72	0.7521	7.04	0.4914	7.47	0.6719	6.88					0.86	0.722		Sample10	3.08		Sample10	7.07
0.021	0.000279824		7.577	0.000277892	136.437	8.91352e-05		0.5582	4.57	0.7032	7.35	0.4575	7.81	0.4754	4.67					0.722	0.722		Sample11	2.89		Sample11	9.19
0.023	0.000279791		7.579	0.000277885	136.439	8.91309e-05		0.4858	4.97	0.78	7.05	0.4657	8.34	0.8133	5.34					0.722	0.64		Sample12	7.61		Sample12	9.63
0.025	0.0002798		7.581	0.000277915	136.441	8.91547e-05		0.5542	4.8	0.7506	6.77	0.6838	9.24	0.8408	4.02					0.64	0.482		Sample13	3.45		Sample13	7.33
0.027	0.000279819		7.583	0.000277909	136.443	8.91597e-05		0.7101	7.41	0.7509	6.94	0.7358	9.05	0.562	10.36					0.482	0.794		Sample14	4.4		Sample14	7.77
0.029	0.000279807		7.585	0.0002779	136.445	8.91532e-05		0.6946	3.77	0.6882	5.81	0.4825	8.51	0.2964	5.93					0.794	0.954
0.031	0.000279868		7.587	0.000277888	136.447	8.91636e-05		0.8832	7.74	0.6967	6.18	0.6826	7.96	0.5852	5.97					0.954	0.722
0.033	0.000279888		7.589	0.000277913	136.449	8.91406e-05		0.5296	5.31	0.7872	6.37	0.7868	9.34	0.9141	2.8					0.722	0.78
0.035	0.0002799		7.591	0.000277862	136.451	8.91269e-05		0.6009	4.64	0.6747	6.23	0.7099	8.34	0.763	2.63					0.78	0.918
0.037	0.000279913		7.593	0.000277839	136.453	8.91386e-05		0.542	4.8	0.7411	5.89	0.6157	8.6	0.7628	7.96					0.918	0.788
0.039	0.000279936		7.595	0.000277813	136.455	8.91525e-05		0.6035	6.23	0.619	6.72	0.8146	10	0.7775	6.99					0.788	0.7
0.041	0.00028		7.597	0.000277784	136.457	8.9105e-05		0.7139	7.11	0.6839	7.67	0.7953	8.51	0.8604	9.05					0.7	0.918
0.043	0.000280024		7.599	0.000277751	136.459	8.91144e-05		0.3701	4.54	0.8079	5.62	0.6202	8.51	0.591	4.92					0.918	0.86
0.045	0.000280049		7.601	0.000277714	136.461	8.91098e-05		0.6174	5.41	0.8216	7.11	0.6251	8.95	0.4347	5.85					0.86	0.722
0.047	0.000280076		7.603	0.000277715	136.463	8.90988e-05		0.6268	7.35	0.8394	6.72	0.8721	10.36	0.8119	6.14					0.722	0.84
0.049	0.000280094		7.605	0.000277723	136.465	8.91216e-05		0.7739	5.03	0.7167	5.81	0.8726	7.81	0.7295	7.22					0.84	0.816
0.051	0.000280105		7.607	0.000277695	136.467	8.91046e-05														0.816	0.784
0.053	0.00028014		7.609	0.000277664	136.469	8.9048e-05														0.784	0.92
0.055	0.000280127		7.611	0.000277631	136.471	8.90047e-05														0.92	0.682
0.057	0.000280147		7.613	0.000277628	136.473	8.89746e-05														0.682	0.738
0.059	0.000280128		7.615	0.000277581	136.475	8.895e-05														0.738	0.914
0.061	0.000280102		7.617	0.000277541	136.477	8.8934e-05														0.914	0.758
0.063	0.00028011		7.619	0.000277508	136.479	8.89341e-05														0.758	0.766
0.065	0.000280121		7.621	0.000277514	136.481	8.89133e-05														0.766	1.178
0.067	0.000280093		7.623	0.000277527	136.483	8.88923e-05														1.178	0.722
0.069	0.000280059		7.625	0.000277539	136.485	8.88977e-05														0.722	0.45
0.071	0.000280019		7.627	0.000277508	136.487	8.88612e-05														0.45	1.01
0.073	0.000279973		7.629	0.000277477	136.489	8.88404e-05														1.01	0.81
0.075	0.000279921		7.631	0.000277445	136.491	8.88454e-05														0.81	0.526
0.077	0.000279863		7.633	0.000277453	136.493	8.88049e-05														0.526	0.8
0.079	0.000279808		7.635	0.000277429	136.495	8.88087e-05														0.8	1.04
0.081	0.000279755		7.637	0.000277413	136.497	8.88358e-05														1.04	0.458
0.083	0.000279738		7.639	0.000277414	136.499	8.88358e-05														0.458	0.804
0.085	0.000279691		7.641	0.000277433	136.501	8.88663e-05														0.804	0.858
0.087	0.000279689		7.643	0.00027746	136.503	8.89062e-05														0.858	0.84
0.089	0.000279691		7.645	0.000277487	136.505	8.89212e-05														0.84	0.676
0.091	0.000279656		7.647	0.000277514	136.507	8.89316e-05														0.676	1
0.093	0.000279615		7.649	0.000277499	136.509	8.89576e-05														1	0.58
0.095	0.00027957		7.651	0.000277515	136.511	8.8991e-05														0.58	0.722
0.097	0.000279562		7.653	0.00027753	136.513	8.90105e-05														0.722	0.814
0.099	0.000279526		7.655	0.000277545	136.515	8.90331e-05														0.814	0.828
0.101	0.000279494		7.657	0.000277559	136.517	8.90847e-05														0.828	0.718
0.103	0.000279499		7.659	0.000277571	136.519	8.91334e-05														0.718	0.79
0.105	0.00027951		7.661	0.000277583	136.521	8.92126e-05														0.79	0.828
0.107	0.000279525		7.663	0.000277562	136.523	8.92745e-05														0.828	0.764
0.109	0.000279547		7.665	0.000277581	136.525	8.93762e-05														0.764	0.778
0.111	0.000279575		7.667	0.000277598	136.527	8.94463e-05														0.778	0.756
0.113	0.000279536		7.669	0.000277614	136.529	8.94945e-05														0.756	0.844
0.115	0.000279536		7.671	0.000277629	136.531	8.95332e-05														0.844	0.658
0.117	0.000279533		7.673	0.000277642	136.533	8.96039e-05														0.658	0.796
0.119	0.000279569		7.675	0.000277655	136.535	8.9648e-05														0.796	0.844
0.121	0.000279579		7.677	0.000277633	136.537	8.97117e-05														0.844	0.882
0.123	0.000279564		7.679	0.000277619	136.539	8.97938e-05														0.882	0.618
0.125	0.000279555		7.681	0.000277644	136.541	8.98905e-05														0.618	0.962
0.127	0.000279593		7.683	0.000277666	136.543	8.99714e-05														0.962	0.778
0.129	0.000279637		7.685	0.000277654	136.545	9.0046e-05														0.778	0.736
0.131	0.000279678		7.687	0.000277681	136.547	9.01029e-05														0.736	0.566
0.133	0.000279716		7.689	0.000277705	136.549	9.01409e-05														0.566	0.936
0.135	0.000279709		7.691	0.000277727	136.551	9.02224e-05														0.936	0.88
0.137	0.000279732		7.693	0.000277713	136.553	9.02917e-05														0.88	0.728
0.139	0.000279751		7.695	0.000277664	136.555	9.03272e-05														0.728	0.376
0.141	0.000279734		7.697	0.000277653	136.557	9.03808e-05														0.376	1.042
0.143	0.000279754		7.699	0.000277687	136.559	9.04513e-05														1.042	0.836
0.145	0.000279739		7.701	0.000277694	136.561	9.05187e-05														0.836	0.744
0.147	0.000279727		7.703	0.000277672	136.563	9.05925e-05														0.744	0.884
0.149	0.00027972		7.705	0.000277728	136.565	9.0648e-05														0.884	0.878
0.151	0.000279717		7.707	0.000277704	136.567	9.07185e-05														0.878	0.716
0.153	0.000279749		7.709	0.000277715	136.569	9.07823e-05														0.716	0.844
0.155	0.000279776		7.711	0.000277727	136.571	9.08314e-05														0.844	0.906
0.157	0.000279764		7.713	0.000277742	136.573	9.08306e-05														0.906	0.356
0.159	0.000279788		7.715	0.000277757	136.575	9.08763e-05														0.356	0.698
0.161	0.000279815		7.717	0.000277773	136.577	9.0944e-05														0.698	0.402
0.163	0.000279812		7.719	0.000277798	136.579	9.09827e-05														0.402	0.394
0.165	0.000279811		7.721	0.000277873	136.581	9.10287e-05														0.394	0.466
0.167	0.000279886		7.723	0.000277957	136.583	9.10472e-05														0.466	0.328
0.169	0.00027989		7.725	0.000278009	136.585	9.1074e-05														0.328	0.716
0.171	0.000279928		7.727	0.000278059	136.587	9.11114e-05														0.716	0.394
0.173	0.00027996		7.729	0.000278141	136.589	9.11586e-05														0.394	0.916
0.175	0.000279984		7.731	0.000278181	136.591	9.11675e-05														0.916	0.75
0.177	0.000280001		7.733	0.000278219	136.593	9.12113e-05														0.75	1.076
0.179	0.000279979		7.735	0.000278255	136.595	9.12656e-05														1.076	0.424
0.181	0.000280032		7.737	0.000278289	136.597	9.13035e-05														0.424	1.036
0.183	0.000280013		7.739	0.000278287	136.599	9.13481e-05														1.036	1.01
0.185	0.000279996		7.741	0.000278291	136.601	9.13676e-05														1.01	0.67
0.187	0.00027998		7.743	0.000278299	136.603	9.13957e-05														0.67	0.718
0.189	0.000279997		7.745	0.000278352	136.605	9.14079e-05														0.718	1.006
0.191	0.000280006		7.747	0.000278376	136.607	9.1414e-05														1.006	0.656
0.193	0.000280006		7.749	0.000278402	136.609	9.14341e-05														0.656	0.882
0.195	0.000280007		7.751	0.000278429	136.611	9.14469e-05														0.882	0.746
0.197	0.000279977		7.753	0.000278456	136.613	9.14892e-05														0.746	0.764
0.199	0.000279979		7.755	0.000278483	136.615	9.14953e-05														0.764	0.754
0.201	0.00027994		7.757	0.000278509	136.617	9.15079e-05														0.754	0.842
0.203	0.000279942		7.759	0.000278574	136.619	9.155e-05														0.842	0.442
0.205	0.000279985		7.761	0.000278645	136.621	9.15609e-05														0.442	0.438
0.207	0.000279996		7.763	0.000278681	136.623	9.15845e-05														0.438	0.74
0.209	0.000280048		7.765	0.000278713	136.625	9.16014e-05														0.74	0.706
0.211	0.00028006		7.767	0.000278781	136.627	9.16319e-05														0.706	0.858
0.213	0.000280063		7.769	0.000278812	136.629	9.16314e-05														0.858	0.77
0.215	0.000280058		7.771	0.000278837	136.631	9.16394e-05														0.77	0.4
0.217	0.000280013		7.773	0.000278822	136.633	9.16318e-05														0.4	0.336
0.219	0.000279968		7.775	0.000278882	136.635	9.16216e-05														0.336	0.82
0.221	0.000279922		7.777	0.000278909	136.637	9.16481e-05														0.82	1.232
0.223	0.000279917		7.779	0.000278945	136.639	9.16698e-05														1.232	0.66
0.225	0.00027988		7.781	0.000278989	136.641	9.16865e-05														0.66	0.776
0.227	0.000279882		7.783	0.000279038	136.643	9.16921e-05														0.776	0.806
0.229	0.000279892		7.785	0.000279135	136.645	9.17071e-05														0.806	0.818
0.231	0.00027991		7.787	0.000279163	136.647	9.17075e-05														0.818	0.702
0.233	0.000279969		7.789	0.000279228	136.649	9.17032e-05														0.702	0.838
0.235	0.000279953		7.791	0.000279296	136.651	9.16834e-05														0.838	0.768
0.237	0.000279936		7.793	0.000279366	136.653	9.16667e-05														0.768	0.782
0.239	0.000279958		7.795	0.000279437	136.655	9.16923e-05														0.782	0.772
0.241	0.000279979		7.797	0.000279508	136.657	9.17127e-05														0.772	0.758
0.243	0.000279999		7.799	0.000279547	136.659	9.17323e-05														0.758	0.808
0.245	0.000280026		7.801	0.000279635	136.661	9.17687e-05														0.808	0.686
0.247	0.00028006		7.803	0.000279728	136.663	9.1819e-05														0.686	0.914
0.249	0.000280061		7.805	0.000279786	136.665	9.18495e-05														0.914	0.658
0.251	0.000280133		7.807	0.00027988	136.667	9.18555e-05														0.658	0.862
0.253	0.00028013		7.809	0.000279969	136.669	9.18844e-05														0.862	0.682
0.255	0.000280125		7.811	0.00028001	136.671	9.18964e-05														0.682	0.844
0.257	0.000280118		7.813	0.000280043	136.673	9.19077e-05														0.844	0.796
0.259	0.000280108		7.815	0.000280075	136.675	9.19316e-05														0.796	0.752
0.261	0.000280136		7.817	0.000280107	136.677	9.19179e-05														0.752	0.782
0.263	0.000280128		7.819	0.000280135	136.679	9.1893e-05														0.782	0.782
0.265	0.00028019		7.821	0.000280201	136.681	9.18905e-05														0.782	0.824
0.267	0.000280249		7.823	0.00028027	136.683	9.18999e-05														0.824	0.672
0.269	0.000280306		7.825	0.00028031	136.685	9.19079e-05														0.672	0.822
0.271	0.000280318		7.827	0.000280426	136.687	9.19353e-05														0.822	0.746
0.273	0.000280319		7.829	0.000280501	136.689	9.1935e-05														0.746	0.798
0.275	0.000280309		7.831	0.000280577	136.691	9.19174e-05														0.798	0.798
0.277	0.000280296		7.833	0.000280653	136.693	9.18853e-05														0.798	0.844
0.279	0.00028029		7.835	0.000280727	136.695	9.18278e-05														0.844	0.796
0.281	0.000280249		7.837	0.000280799	136.697	9.1829e-05														0.796	0.772
0.283	0.000280247		7.839	0.000280868	136.699	9.18653e-05														0.772	0.966
0.285	0.00028025		7.841	0.000280933	136.701	9.18527e-05														0.966	0.704
0.287	0.000280219		7.843	0.000280961	136.703	9.18757e-05														0.704	0.734
0.289	0.000280258		7.845	0.000281024	136.705	9.18844e-05														0.734	0.762
0.291	0.000280252		7.847	0.00028108	136.707	9.18838e-05														0.762	0.778
0.293	0.000280235		7.849	0.000281128	136.709	9.1858e-05														0.778	0.742
0.295	0.000280174		7.851	0.000281168	136.711	9.18336e-05														0.742	0.72
0.297	0.00028011		7.853	0.000281166	136.713	9.17722e-05														0.72	0.818
0.299	0.000280083		7.855	0.000281202	136.715	9.1724e-05														0.818	0.756
0.301	0.000280061		7.857	0.000281237	136.717	9.16785e-05														0.756	0.702
0.303	0.000280045		7.859	0.000281267	136.719	9.16461e-05														0.702	0.736
0.305	0.000280034		7.861	0.000281334	136.721	9.16584e-05														0.736	0.802
0.307	0.00028006		7.863	0.000281364	136.723	9.16447e-05														0.802	0.746
0.309	0.000280051		7.865	0.000281397	136.725	9.16293e-05														0.746	0.696
0.311	0.000280048		7.867	0.000281464	136.727	9.15888e-05														0.696	0.844
0.313	0.00028005		7.869	0.000281524	136.729	9.15604e-05														0.844	0.84
0.315	0.000280049		7.871	0.000281576	136.731	9.15207e-05														0.84	0.712
0.317	0.000280044		7.873	0.000281621	136.733	9.15068e-05														0.712	0.642
0.319	0.000280078		7.875	0.000281624	136.735	9.15012e-05														0.642	0.882
0.321	0.000280109		7.877	0.000281627	136.737	9.15148e-05														0.882	0.778
0.323	0.000280096		7.879	0.000281662	136.739	9.15319e-05														0.778	0.578
0.325	0.00028008		7.881	0.000281694	136.741	9.15264e-05														0.578	0.738
0.327	0.000280072		7.883	0.000281733	136.743	9.15062e-05														0.738	1.162
0.329	0.000280069		7.885	0.000281737	136.745	9.14553e-05														1.162	0.738
0.331	0.000280106		7.887	0.000281779	136.747	9.14106e-05														0.738	0.472
0.333	0.0002801		7.889	0.000281817	136.749	9.1391e-05														0.472	0.788
0.335	0.000280123		7.891	0.00028181	136.751	9.13598e-05														0.788	0.936
0.337	0.000280113		7.893	0.000281797	136.753	9.13353e-05														0.936	0.664
0.339	0.000280111		7.895	0.000281819	136.755	9.131e-05														0.664	0.816
0.341	0.000280115		7.897	0.000281876	136.757	9.1253e-05														0.816	0.856
0.343	0.00028016		7.899	0.000281862	136.759	9.12458e-05														0.856	0.694
0.345	0.000280171		7.901	0.000281891	136.761	9.12443e-05														0.694	0.778
0.347	0.000280181		7.903	0.000281921	136.763	9.1225e-05														0.778	0.762
0.349	0.000280181		7.905	0.000281951	136.765	9.12328e-05														0.762	0.816
0.351	0.000280171		7.907	0.000282023	136.767	9.12177e-05														0.816	0.696
0.353	0.000280151		7.909	0.000282021	136.769	9.12111e-05														0.696	0.682
0.355	0.000280121		7.911	0.000282052	136.771	9.11584e-05														0.682	0.798
0.357	0.000280081		7.913	0.000282113	136.773	9.11465e-05														0.798	0.822
0.359	0.000280072		7.915	0.000282132	136.775	9.1152e-05														0.822	0.74
0.361	0.00028003		7.917	0.00028215	136.777	9.1157e-05														0.74	0.72
0.363	0.000280029		7.919	0.000282165	136.779	9.11723e-05														0.72	0.78
0.365	0.000280027		7.921	0.000282179	136.781	9.1176e-05														0.78	0.872
0.367	0.000280026		7.923	0.000282189	136.783	9.11918e-05														0.872	0.644
0.369	0.000280025		7.925	0.000282237	136.785	9.12198e-05														0.644	0.684
0.371	0.000279984		7.927	0.00028225	136.787	9.12204e-05														0.684	0.76
0.373	0.000279936		7.929	0.000282291	136.789	9.11833e-05														0.76	0.964
0.375	0.000279879		7.931	0.000282288	136.791	9.11658e-05														0.964	0.676
0.377	0.000279856		7.933	0.00028228	136.793	9.11336e-05														0.676	0.766
0.379	0.000279834		7.935	0.000282309	136.795	9.11531e-05														0.766	0.746
0.381	0.000279815		7.937	0.000282375	136.797	9.11665e-05														0.746	0.866
0.383	0.000279798		7.939	0.000282395	136.799	9.12082e-05														0.866	0.604
0.385	0.000279783		7.941	0.000282411	136.801	9.12284e-05														0.604	0.858
0.387	0.000279772		7.943	0.000282423	136.803	9.12421e-05														0.858	0.722
0.389	0.000279723		7.945	0.000282431	136.805	9.12259e-05														0.722	0.792
0.391	0.000279743		7.947	0.000282475	136.807	9.12403e-05														0.792	0.692
0.393	0.000279758		7.949	0.000282443	136.809	9.12485e-05														0.692	0.878
0.395	0.000279738		7.951	0.000282439	136.811	9.12226e-05														0.878	0.76
0.397	0.000279714		7.953	0.000282421	136.813	9.12126e-05														0.76	0.682
0.399	0.000279721		7.955	0.000282391	136.815	9.12053e-05														0.682	0.836
0.401	0.000279651		7.957	0.000282357	136.817	9.12452e-05														0.836	0.562
0.403	0.000279581		7.959	0.000282359	136.819	9.12456e-05														0.562	0.514
0.405	0.00027954		7.961	0.000282284	136.821	9.12199e-05														0.514	0.876
0.407	0.000279499		7.963	0.000282279	136.823	9.12154e-05														0.876	0.822
0.409	0.000279497		7.965	0.00028227	136.825	9.12056e-05														0.822	0.642
0.411	0.000279496		7.967	0.000282258	136.827	9.11906e-05														0.642	0.706
0.413	0.000279422		7.969	0.000282243	136.829	9.11631e-05														0.706	0.758
0.415	0.000279349		7.971	0.000282184	136.831	9.11602e-05														0.758	0.94
0.417	0.000279309		7.973	0.000282155	136.833	9.11212e-05														0.94	0.662
0.419	0.000279303		7.975	0.000282124	136.835	9.10595e-05														0.662	0.952
0.421	0.000279266		7.977	0.000282092	136.837	9.10457e-05														0.952	0.78
0.423	0.000279242		7.979	0.000281985	136.839	9.10666e-05														0.78	0.76
0.425	0.00027922		7.981	0.000281991	136.841	9.10489e-05														0.76	0.704
0.427	0.000279201		7.983	0.000281965	136.843	9.10504e-05														0.704	0.554
0.429	0.000279187		7.985	0.000281938	136.845	9.10479e-05														0.554	0.834
0.431	0.000279168		7.987	0.000281911	136.847	9.10182e-05														0.834	0.592
0.433	0.000279145		7.989	0.000281885	136.849	9.09954e-05														0.592	0.658
0.435	0.000279118		7.991	0.00028186	136.851	9.09324e-05														0.658	0.62
0.437	0.000279088		7.993	0.000281837	136.853	9.09297e-05														0.62	0.632
0.439	0.000279023		7.995	0.000281774	136.855	9.08959e-05														0.632	0.792
0.441	0.000278996		7.997	0.000281713	136.857	9.08758e-05														0.792	0.884
0.443	0.000279008		7.999	0.000281696	136.859	9.08827e-05														0.884	0.674
0.445	0.000278986		8.001	0.000281649	136.861	9.08491e-05														0.674	0.916
0.447	0.000278963		8.003	0.000281645	136.863	9.08508e-05														0.916	0.644
0.449	0.00027894		8.005	0.000281644	136.865	9.08587e-05														0.644	0.798
0.451	0.000278949		8.007	0.000281646	136.867	9.08259e-05														0.798	0.596
0.453	0.000278916		8.009	0.000281652	136.869	9.07896e-05														0.596	0.784
0.455	0.000278886		8.011	0.000281621	136.871	9.07794e-05														0.784	1.206
0.457	0.000278856		8.013	0.000281627	136.873	9.07483e-05														1.206	0.422
0.459	0.000278829		8.015	0.000281637	136.875	9.07543e-05														0.422	0.652
0.461	0.000278804		8.017	0.000281652	136.877	9.07297e-05														0.652	0.522
0.463	0.000278781		8.019	0.000281631	136.879	9.07012e-05														0.522	0.694
0.465	0.000278762		8.021	0.000281607	136.881	9.07e-05														0.694	0.644
0.467	0.000278747		8.023	0.00028162	136.883	9.07075e-05														0.644	1.022
0.469	0.000278736		8.025	0.000281598	136.885	9.06736e-05														1.022	0.796
0.471	0.000278762		8.027	0.000281615	136.887	9.06725e-05														0.796	0.722
0.473	0.000278743		8.029	0.000281596	136.889	9.0623e-05														0.722	0.834
0.475	0.000278712		8.031	0.000281616	136.891	9.05827e-05														0.834	0.802
0.477	0.000278678		8.033	0.000281601	136.893	9.05708e-05														0.802	0.782
0.479	0.00027861		8.035	0.000281585	136.895	9.05667e-05														0.782	0.704
0.481	0.00027854		8.037	0.000281566	136.897	9.05679e-05														0.704	0.822
0.483	0.000278509		8.039	0.000281586	136.899	9.05554e-05														0.822	0.802
0.485	0.000278485		8.041	0.00028154	136.901	9.0537e-05														0.802	0.694
0.487	0.000278427		8.043	0.000281574	136.903	9.05528e-05														0.694	0.66
0.489	0.000278442		8.045	0.000281574	136.905	9.05633e-05														0.66	0.778
0.491	0.000278415		8.047	0.000281573	136.907	9.05323e-05														0.778	0.766
0.493	0.000278379		8.049	0.000281569	136.909	9.05308e-05														0.766	0.834
0.495	0.000278376		8.051	0.000281597	136.911	9.05046e-05														0.834	0.624
0.497	0.000278341		8.053	0.000281581	136.913	9.047e-05														0.624	0.716
0.499	0.000278277		8.055	0.000281565	136.915	9.04615e-05														0.716	0.722
0.501	0.000278214		8.057	0.000281547	136.917	9.04613e-05														0.722	0.692
0.503	0.000278194		8.059	0.000281527	136.919	9.04672e-05														0.692	0.706
0.505	0.000278185		8.061	0.000281548	136.921	9.04262e-05														0.706	0.74
0.507	0.000278146		8.063	0.000281536	136.923	9.04303e-05														0.74	0.806
0.509	0.000278151		8.065	0.000281522	136.925	9.04058e-05														0.806	0.752
0.511	0.000278127		8.067	0.00028154	136.927	9.03558e-05														0.752	0.682
0.513	0.000278106		8.069	0.000281517	136.929	9.03304e-05														0.682	0.94
0.515	0.000278088		8.071	0.000281525	136.931	9.03032e-05														0.94	0.778
0.517	0.000278073		8.073	0.000281492	136.933	9.02772e-05														0.778	0.764
0.519	0.000278062		8.075	0.000281491	136.935	9.02553e-05
0.521	0.000278094		8.077	0.000281482	136.937	9.02587e-05
0.523	0.000278098		8.079	0.000281474	136.939	9.02403e-05
0.525	0.000278137		8.081	0.000281467	136.941	9.02239e-05
0.527	0.000278172		8.083	0.000281494	136.943	9.02259e-05
0.529	0.000278202		8.085	0.000281482	136.945	9.0217e-05
0.531	0.000278228		8.087	0.000281465	136.947	9.01888e-05
0.533	0.000278208		8.089	0.000281442	136.949	9.01678e-05
0.535	0.000278185		8.091	0.000281414	136.951	9.01571e-05
0.537	0.000278168		8.093	0.000281381	136.953	9.01466e-05
0.539	0.000278155		8.095	0.000281344	136.955	9.01156e-05
0.541	0.000278148		8.097	0.000281272	136.957	9.0088e-05
0.543	0.000278146		8.099	0.000281237	136.959	9.00874e-05
0.545	0.000278149		8.101	0.000281198	136.961	9.01065e-05
0.547	0.00027819		8.103	0.000281157	136.963	9.01059e-05
0.549	0.000278228		8.105	0.000281146	136.965	9.01113e-05
0.551	0.000278262		8.107	0.000281091	136.967	9.012e-05
0.553	0.000278253		8.109	0.000281036	136.969	9.01219e-05
0.555	0.000278233		8.111	0.00028098	136.971	9.01206e-05
0.557	0.000278201		8.113	0.000280892	136.973	9.00983e-05
0.559	0.000278167		8.115	0.000280844	136.975	9.00951e-05
0.561	0.00027814		8.117	0.000280797	136.977	9.00877e-05
0.563	0.000278151		8.119	0.000280751	136.979	9.01073e-05
0.565	0.000278161		8.121	0.000280705	136.981	9.01012e-05
0.567	0.000278136		8.123	0.000280703	136.983	9.01038e-05
0.569	0.000278119		8.125	0.00028067	136.985	9.00915e-05
0.571	0.000278101		8.127	0.00028064	136.987	9.00587e-05
0.573	0.000278039		8.129	0.000280614	136.989	9.00321e-05
0.575	0.000278008		8.131	0.000280624	136.991	8.99671e-05
0.577	0.000277966		8.133	0.000280588	136.993	8.99481e-05
0.579	0.000277922		8.135	0.000280548	136.995	8.99098e-05
0.581	0.000277918		8.137	0.000280513	136.997	8.98969e-05
0.583	0.000277912		8.139	0.000280485	136.999	8.98755e-05
0.585	0.000277905		8.141	0.000280462	137.001	8.98561e-05
0.587	0.000277864		8.143	0.000280447	137.003	8.98597e-05
0.589	0.000277833		8.145	0.000280438	137.005	8.98364e-05
0.591	0.000277841		8.147	0.000280438	137.007	8.98072e-05
0.593	0.00027785		8.149	0.000280404	137.009	8.98122e-05
0.595	0.000277859		8.151	0.00028041	137.011	8.9794e-05
0.597	0.000277836		8.153	0.000280416	137.013	8.97425e-05
0.599	0.000277855		8.155	0.000280455	137.015	8.97212e-05
0.601	0.000277842		8.157	0.00028042	137.017	8.9717e-05
0.603	0.000277873		8.159	0.000280387	137.019	8.96901e-05
0.605	0.000277872		8.161	0.000280396	137.021	8.96985e-05
0.607	0.000277873		8.163	0.000280373	137.023	8.97056e-05
0.609	0.000277866		8.165	0.000280385	137.025	8.97146e-05
0.611	0.000277885		8.167	0.000280356	137.027	8.9689e-05
0.613	0.000277855		8.169	0.00028033	137.029	8.96733e-05
0.615	0.000277818		8.171	0.000280338	137.031	8.96573e-05
0.617	0.000277815		8.173	0.000280306	137.033	8.96306e-05
0.619	0.000277783		8.175	0.000280277	137.035	8.96067e-05
0.621	0.000277761		8.177	0.00028025	137.037	8.9612e-05
0.623	0.000277752		8.179	0.000280266	137.039	8.96231e-05
0.625	0.000277785		8.181	0.000280253	137.041	8.9627e-05
0.627	0.000277822		8.183	0.000280242	137.043	8.96581e-05
0.629	0.000277821		8.185	0.000280266	137.045	8.96872e-05
0.631	0.000277814		8.187	0.000280243	137.047	8.96644e-05
0.633	0.000277801		8.189	0.000280246	137.049	8.96474e-05
0.635	0.000277783		8.191	0.000280244	137.051	8.96126e-05
0.637	0.000277759		8.193	0.000280237	137.053	8.95968e-05
0.639	0.000277697		8.195	0.000280235	137.055	8.95718e-05
0.641	0.000277679		8.197	0.000280237	137.057	8.95878e-05
0.643	0.000277673		8.199	0.000280235	137.059	8.95951e-05
0.645	0.000277637		8.201	0.000280198	137.061	8.95806e-05
0.647	0.000277636		8.203	0.000280199	137.063	8.95859e-05
0.649	0.00027767		8.205	0.000280197	137.065	8.95743e-05
0.651	0.000277707		8.207	0.000280193	137.067	8.95592e-05
0.653	0.000277705		8.209	0.000280186	137.069	8.95172e-05
0.655	0.00027774		8.211	0.000280178	137.071	8.95087e-05
0.657	0.000277736		8.213	0.000280128	137.073	8.94895e-05
0.659	0.000277728		8.215	0.000280068	137.075	8.94731e-05
0.661	0.000277723		8.217	0.000280039	137.077	8.94624e-05
0.663	0.000277722		8.219	0.000280009	137.079	8.94652e-05
0.665	0.000277683		8.221	0.000279979	137.081	8.94788e-05
0.667	0.000277648		8.223	0.000279949	137.083	8.94696e-05
0.669	0.000277689		8.225	0.00027992	137.085	8.9448e-05
0.671	0.000277701		8.227	0.000279892	137.087	8.94141e-05
0.673	0.000277716		8.229	0.000279866	137.089	8.94123e-05
0.675	0.000277726		8.231	0.000279874	137.091	8.93926e-05
0.677	0.000277697		8.233	0.000279843	137.093	8.93579e-05
0.679	0.000277681		8.235	0.000279775	137.095	8.93616e-05
0.681	0.000277675		8.237	0.0002797	137.097	8.93698e-05
0.683	0.000277713		8.239	0.000279662	137.099	8.93772e-05
0.685	0.000277721		8.241	0.000279627	137.101	8.93606e-05
0.687	0.000277739		8.243	0.000279596	137.103	8.93437e-05
0.689	0.000277735		8.245	0.00027957	137.105	8.9321e-05
0.691	0.000277772		8.247	0.000279507	137.107	8.92955e-05
0.693	0.000277735		8.249	0.000279482	137.109	8.92703e-05
0.695	0.000277738		8.251	0.000279462	137.111	8.92349e-05
0.697	0.000277748		8.253	0.000279407	137.113	8.92132e-05
0.699	0.000277763		8.255	0.00027939	137.115	8.91949e-05
0.701	0.000277825		8.257	0.00027938	137.117	8.92038e-05
0.703	0.000277867		8.259	0.000279376	137.119	8.92034e-05
0.705	0.000277963		8.261	0.00027938	137.121	8.92147e-05
0.707	0.000277998		8.263	0.000279391	137.123	8.92248e-05
0.709	0.000278076		8.265	0.00027941	137.125	8.92002e-05
0.711	0.000278154		8.267	0.000279396	137.127	8.91719e-05
0.713	0.000278232		8.269	0.000279382	137.129	8.91534e-05
0.715	0.000278278		8.271	0.000279368	137.131	8.91239e-05
0.717	0.00027833		8.273	0.000279353	137.133	8.90967e-05
0.719	0.000278387		8.275	0.000279338	137.135	8.90614e-05
0.721	0.00027849		8.277	0.000279363	137.137	8.90682e-05
0.723	0.000278605		8.279	0.000279356	137.139	8.90358e-05
0.725	0.000278731		8.281	0.000279349	137.141	8.90634e-05
0.727	0.000278868		8.283	0.000279384	137.143	8.90775e-05
0.729	0.000278974		8.285	0.000279386	137.145	8.90753e-05
0.731	0.000279078		8.287	0.000279422	137.147	8.90467e-05
0.733	0.000279181		8.289	0.000279449	137.149	8.90314e-05
0.735	0.00027928		8.291	0.000279436	137.151	8.90294e-05
0.737	0.000279375		8.293	0.000279457	137.153	8.90067e-05
0.739	0.000279464		8.295	0.000279438	137.155	8.89898e-05
0.741	0.000279545		8.297	0.000279421	137.157	8.89918e-05
0.743	0.00027966		8.299	0.000279439	137.159	8.90127e-05
0.745	0.000279732		8.301	0.000279449	137.161	8.90232e-05
0.747	0.000279836		8.303	0.000279421	137.163	8.90412e-05
0.749	0.000279936		8.305	0.000279395	137.165	8.90461e-05
0.751	0.000279992		8.307	0.000279405	137.167	8.90436e-05
0.753	0.000280076		8.309	0.000279408	137.169	8.90705e-05
0.755	0.000280112		8.311	0.000279406	137.171	8.90635e-05
0.757	0.000280133		8.313	0.000279325	137.173	8.90459e-05
0.759	0.000280177		8.315	0.000279313	137.175	8.90677e-05
0.761	0.000280254		8.317	0.000279263	137.177	8.90709e-05
0.763	0.000280289		8.319	0.000279217	137.179	8.90999e-05
0.765	0.000280313		8.321	0.000279175	137.181	8.91119e-05
0.767	0.000280326		8.323	0.000279137	137.183	8.91437e-05
0.769	0.000280368		8.325	0.000279135	137.185	8.91509e-05
0.771	0.000280407		8.327	0.000279129	137.187	8.91543e-05
0.773	0.0002804		8.329	0.000279118	137.189	8.91253e-05
0.775	0.00028042		8.331	0.000279104	137.191	8.91374e-05
0.777	0.000280435		8.333	0.000279087	137.193	8.91639e-05
0.779	0.000280443		8.335	0.000279066	137.195	8.91706e-05
0.781	0.000280414		8.337	0.000279044	137.197	8.92046e-05
0.783	0.000280386		8.339	0.000279019	137.199	8.92158e-05
0.785	0.000280432		8.341	0.00027896	137.201	8.92482e-05
0.787	0.000280406		8.343	0.000278942	137.203	8.92517e-05
0.789	0.000280453		8.345	0.000278922	137.205	8.92704e-05
0.791	0.000280459		8.347	0.000278869	137.207	8.92836e-05
0.793	0.000280456		8.349	0.000278857	137.209	8.92704e-05
0.795	0.000280443		8.351	0.000278844	137.211	8.92675e-05
0.797	0.000280461		8.353	0.000278832	137.213	8.9254e-05
0.799	0.000280445		8.355	0.00027882	137.215	8.92666e-05
0.801	0.000280469		8.357	0.00027881	137.217	8.92816e-05
0.803	0.000280491		8.359	0.000278801	137.219	8.93095e-05
0.805	0.000280511		8.361	0.000278794	137.221	8.93502e-05
0.807	0.000280529		8.363	0.000278789	137.223	8.9351e-05
0.809	0.000280514		8.365	0.000278787	137.225	8.93534e-05
0.811	0.000280537		8.367	0.000278789	137.227	8.93232e-05
0.813	0.000280559		8.369	0.000278785	137.229	8.93237e-05
0.815	0.000280578		8.371	0.000278735	137.231	8.93106e-05
0.817	0.000280595		8.373	0.000278722	137.233	8.92839e-05
0.819	0.00028061		8.375	0.000278672	137.235	8.92699e-05
0.821	0.000280622		8.377	0.000278659	137.237	8.92717e-05
0.823	0.000280633		8.379	0.000278651	137.239	8.92759e-05
0.825	0.000280641		8.381	0.000278607	137.241	8.92904e-05
0.827	0.000280647		8.383	0.000278559	137.243	8.92963e-05
0.829	0.000280651		8.385	0.00027855	137.245	8.92569e-05
0.831	0.000280653		8.387	0.000278578	137.247	8.92461e-05
0.833	0.000280652		8.389	0.000278563	137.249	8.92433e-05
0.835	0.00028065		8.391	0.000278505	137.251	8.92252e-05
0.837	0.000280645		8.393	0.000278446	137.253	8.91922e-05
0.839	0.000280638		8.395	0.000278426	137.255	8.91738e-05
0.841	0.000280596		8.397	0.000278372	137.257	8.9157e-05
0.843	0.000280593		8.399	0.000278358	137.259	8.91421e-05
0.845	0.000280588		8.401	0.000278352	137.261	8.91265e-05
0.847	0.00028058		8.403	0.000278355	137.263	8.9081e-05
0.849	0.000280569		8.405	0.000278367	137.265	8.90634e-05
0.851	0.000280556		8.407	0.000278379	137.267	8.90476e-05
0.853	0.00028054		8.409	0.000278351	137.269	8.89896e-05
0.855	0.000280521		8.411	0.000278356	137.271	8.89827e-05
0.857	0.0002805		8.413	0.000278353	137.273	8.89563e-05
0.859	0.000280476		8.415	0.000278311	137.275	8.8908e-05
0.861	0.00028045		8.417	0.000278271	137.277	8.88882e-05
0.863	0.00028043		8.419	0.000278264	137.279	8.88709e-05
0.865	0.000280425		8.421	0.000278219	137.281	8.88535e-05
0.867	0.000280426		8.423	0.000278217	137.283	8.88335e-05
0.869	0.000280467		8.425	0.000278185	137.285	8.87878e-05
0.871	0.000280472		8.427	0.000278188	137.287	8.87296e-05
0.873	0.000280476		8.429	0.000278195	137.289	8.8662e-05
0.875	0.000280477		8.431	0.000278204	137.291	8.8635e-05
0.877	0.000280476		8.433	0.000278177	137.293	8.85911e-05
0.879	0.000280441		8.435	0.000278153	137.295	8.85598e-05
0.881	0.000280453		8.437	0.000278133	137.297	8.85515e-05
0.883	0.000280471		8.439	0.000278118	137.299	8.85606e-05
0.885	0.000280455		8.441	0.000278106	137.301	8.85503e-05
0.887	0.000280477		8.443	0.000278098	137.303	8.85548e-05
0.889	0.000280496		8.445	0.000278094	137.305	8.85476e-05
0.891	0.000280553		8.447	0.000278094	137.307	8.85184e-05
0.893	0.000280575		8.449	0.000278097	137.309	8.84962e-05
0.895	0.000280594		8.451	0.000278096	137.311	8.84837e-05
0.897	0.000280578		8.453	0.000278122	137.313	8.84702e-05
0.899	0.000280569		8.455	0.000278112	137.315	8.84715e-05
0.901	0.000280565		8.457	0.000278105	137.317	8.85004e-05
0.903	0.000280565		8.459	0.000278103	137.319	8.85434e-05
0.905	0.000280571		8.461	0.000278106	137.321	8.85869e-05
0.907	0.000280613		8.463	0.000278112	137.323	8.86275e-05
0.909	0.00028065		8.465	0.000278123	137.325	8.86486e-05
0.911	0.000280682		8.467	0.000278171	137.327	8.871e-05
0.913	0.000280709		8.469	0.000278141	137.329	8.8743e-05
0.915	0.0002807		8.471	0.000278106	137.331	8.88047e-05
0.917	0.000280726		8.473	0.00027814	137.333	8.88366e-05
0.919	0.000280715		8.475	0.000278137	137.335	8.88909e-05
0.921	0.000280707		8.477	0.000278139	137.337	8.89593e-05
0.923	0.000280743		8.479	0.000278145	137.339	8.90484e-05
0.925	0.000280782		8.481	0.000278155	137.341	8.91339e-05
0.927	0.000280815		8.483	0.000278202	137.343	8.92253e-05
0.929	0.000280842		8.485	0.000278244	137.345	8.93397e-05
0.931	0.000280863		8.487	0.000278251	137.347	8.94158e-05
0.933	0.000280877		8.489	0.000278222	137.349	8.9463e-05
0.935	0.000280886		8.491	0.000278262	137.351	8.95334e-05
0.937	0.000280888		8.493	0.000278257	137.353	8.9587e-05
0.939	0.000280884		8.495	0.000278207	137.355	8.96673e-05
0.941	0.000280875		8.497	0.000278194	137.357	8.97599e-05
0.943	0.000280859		8.499	0.000278186	137.359	8.98431e-05
0.945	0.000280878		8.501	0.000278142	137.361	8.9913e-05
0.947	0.0002809		8.503	0.000278167	137.363	8.99791e-05
0.949	0.000280918		8.505	0.000278187	137.365	9.00268e-05
0.951	0.000280889		8.507	0.000278171	137.367	9.00606e-05
0.953	0.000280855		8.509	0.000278152	137.369	9.01191e-05
0.955	0.000280817		8.511	0.000278161	137.371	9.0201e-05
0.957	0.000280773		8.513	0.000278126	137.373	9.02478e-05
0.959	0.000280725		8.515	0.00027812	137.375	9.03084e-05
0.961	0.000280714		8.517	0.000278111	137.377	9.03876e-05
0.963	0.000280707		8.519	0.000278067	137.379	9.04889e-05
0.965	0.000280631		8.521	0.000278063	137.381	9.05451e-05
0.967	0.000280634		8.523	0.000278023	137.383	9.06056e-05
0.969	0.0002806		8.525	0.000278024	137.385	9.06559e-05
0.971	0.000280563		8.527	0.00027799	137.387	9.06714e-05
0.973	0.000280521		8.529	0.000277996	137.389	9.07144e-05
0.975	0.000280476		8.531	0.000278001	137.391	9.07737e-05
0.977	0.000280394		8.533	0.000277964	137.393	9.08041e-05
0.979	0.000280391		8.535	0.000277917	137.395	9.08552e-05
0.981	0.000280392		8.537	0.000277903	137.397	9.09055e-05
0.983	0.000280399		8.539	0.000277855	137.399	9.09545e-05
0.985	0.000280412		8.541	0.000277849	137.401	9.09882e-05
0.987	0.000280432		8.543	0.000277843	137.403	9.10402e-05
0.989	0.000280416		8.545	0.000277837	137.405	9.10834e-05
0.991	0.000280399		8.547	0.000277833	137.407	9.10966e-05
0.993	0.000280379		8.549	0.000277789	137.409	9.11056e-05
0.995	0.000280325		8.551	0.000277778	137.411	9.11231e-05
0.997	0.000280351		8.553	0.00027777	137.413	9.11039e-05
0.999	0.000280342		8.555	0.000277723	137.415	9.11211e-05
1.001	0.00028034		8.557	0.000277678	137.417	9.11532e-05
1.003	0.000280354		8.559	0.000277677	137.419	9.12e-05
1.005	0.000280415		8.561	0.000277678	137.421	9.12211e-05
1.007	0.000280411		8.563	0.000277651	137.423	9.12843e-05
1.009	0.000280445		8.565	0.000277595	137.425	9.13052e-05
1.011	0.000280478		8.567	0.000277541	137.427	9.12937e-05
1.013	0.000280508		8.569	0.000277531	137.429	9.12861e-05
1.015	0.000280536		8.571	0.000277533	137.431	9.12744e-05
1.017	0.000280561		8.573	0.000277504	137.433	9.12846e-05
1.019	0.000280585		8.575	0.000277478	137.435	9.1288e-05
1.021	0.000280606		8.577	0.000277494	137.437	9.12947e-05
1.023	0.000280625		8.579	0.000277488	137.439	9.12984e-05
1.025	0.000280642		8.581	0.000277502	137.441	9.1312e-05
1.027	0.000280657		8.583	0.000277566	137.443	9.1322e-05
1.029	0.00028067		8.585	0.000277599	137.445	9.13176e-05
1.031	0.000280639		8.587	0.000277599	137.447	9.13222e-05
1.033	0.000280638		8.589	0.000277681	137.449	9.13516e-05
1.035	0.000280634		8.591	0.000277698	137.451	9.13717e-05
1.037	0.000280628		8.593	0.000277755	137.453	9.13795e-05
1.039	0.000280619		8.595	0.000277778	137.455	9.13805e-05
1.041	0.000280607		8.597	0.000277839	137.457	9.1435e-05
1.043	0.000280593		8.599	0.000277864	137.459	9.14719e-05
1.045	0.000280576		8.601	0.000277936	137.461	9.14749e-05
1.047	0.000280598		8.603	0.000277979	137.463	9.15194e-05
1.049	0.000280618		8.605	0.000278067	137.465	9.15474e-05
1.051	0.000280627		8.607	0.000278126	137.467	9.15692e-05
1.053	0.000280593		8.609	0.000278229	137.469	9.1598e-05
1.055	0.000280558		8.611	0.0002783	137.471	9.16129e-05
1.057	0.000280522		8.613	0.000278373	137.473	9.15901e-05
1.059	0.000280558		8.615	0.000278446	137.475	9.15927e-05
1.061	0.00028052		8.617	0.000278518	137.477	9.16174e-05
1.063	0.000280482		8.619	0.000278588	137.479	9.16272e-05
1.065	0.000280443		8.621	0.000278664	137.481	9.1625e-05
1.067	0.000280436		8.623	0.000278746	137.483	9.16341e-05
1.069	0.000280387		8.625	0.000278791	137.485	9.16382e-05
1.071	0.000280372		8.627	0.000278839	137.487	9.1621e-05
1.073	0.000280347		8.629	0.00027889	137.489	9.16012e-05
1.075	0.000280315		8.631	0.000278941	137.491	9.16053e-05
1.077	0.000280283		8.633	0.000278991	137.493	9.15857e-05
1.079	0.000280222		8.635	0.00027904	137.495	9.16162e-05
1.081	0.000280162		8.637	0.000279053	137.497	9.16259e-05
1.083	0.000280177		8.639	0.000279111	137.499	9.16386e-05
1.085	0.000280195		8.641	0.000279139	137.501	9.16305e-05
1.087	0.000280175		8.643	0.000279168	137.503	9.16564e-05
1.089	0.000280192		8.645	0.00027927	137.505	9.1629e-05
1.091	0.000280172		8.647	0.000279338	137.507	9.1619e-05
1.093	0.000280148		8.649	0.000279444	137.509	9.1616e-05
1.095	0.000280121		8.651	0.000279514	137.511	9.16094e-05
1.097	0.000280091		8.653	0.000279587	137.513	9.16126e-05
1.099	0.000280026		8.655	0.000279663	137.515	9.15916e-05
1.101	0.000279968		8.657	0.00027974	137.517	9.16099e-05
1.103	0.000279949		8.659	0.000279817	137.519	9.1607e-05
1.105	0.000279928		8.661	0.000279901	137.521	9.16246e-05
1.107	0.000279905		8.663	0.000280033	137.523	9.16155e-05
1.109	0.000279882		8.665	0.000280128	137.525	9.16243e-05
1.111	0.000279857		8.667	0.000280219	137.527	9.16171e-05
1.113	0.000279865		8.669	0.000280344	137.529	9.1597e-05
1.115	0.000279832		8.671	0.00028043	137.531	9.15772e-05
1.117	0.0002798		8.673	0.000280549	137.533	9.15682e-05
1.119	0.00027977		8.675	0.000280626	137.535	9.15464e-05
1.121	0.000279741		8.677	0.000280734	137.537	9.15546e-05
1.123	0.000279715		8.679	0.000280797	137.539	9.15322e-05
1.125	0.000279692		8.681	0.000280825	137.541	9.1558e-05
1.127	0.000279673		8.683	0.000280929	137.543	9.15715e-05
1.129	0.000279656		8.685	0.000281027	137.545	9.15464e-05
1.131	0.000279603		8.687	0.000281117	137.547	9.15405e-05
1.133	0.000279545		8.689	0.000281199	137.549	9.15273e-05
1.135	0.000279524		8.691	0.000281272	137.551	9.14861e-05
1.137	0.000279507		8.693	0.000281303	137.553	9.14462e-05
1.139	0.000279495		8.695	0.000281363	137.555	9.14445e-05
1.141	0.000279447		8.697	0.000281379	137.557	9.14576e-05
1.143	0.000279437		8.699	0.00028139	137.559	9.14431e-05
1.145	0.000279433		8.701	0.000281396	137.561	9.14458e-05
1.147	0.000279435		8.703	0.000281435	137.563	9.14347e-05
1.149	0.000279435		8.705	0.000281434	137.565	9.14339e-05
1.151	0.000279433		8.707	0.000281466	137.567	9.13934e-05
1.153	0.00027943		8.709	0.000281495	137.569	9.13712e-05
1.155	0.000279385		8.711	0.000281523	137.571	9.13496e-05
1.157	0.000279371		8.713	0.000281547	137.573	9.1308e-05
1.159	0.000279357		8.715	0.000281568	137.575	9.13146e-05
1.161	0.000279384		8.717	0.000281584	137.577	9.12857e-05
1.163	0.00027938		8.719	0.000281635	137.579	9.12791e-05
1.165	0.000279377		8.721	0.000281689	137.581	9.12716e-05
1.167	0.000279367		8.723	0.000281746	137.583	9.12873e-05
1.169	0.00027935		8.725	0.000281837	137.585	9.12426e-05
1.171	0.000279326		8.727	0.000281879	137.587	9.12321e-05
1.173	0.000279297		8.729	0.000281914	137.589	9.11986e-05
1.175	0.00027923		8.731	0.000281942	137.591	9.11658e-05
1.177	0.000279199		8.733	0.000281993	137.593	9.1134e-05
1.179	0.000279163		8.735	0.000282004	137.595	9.11241e-05
1.181	0.000279163		8.737	0.000282015	137.597	9.11023e-05
1.183	0.000279169		8.739	0.000282026	137.599	9.10852e-05
1.185	0.000279139		8.741	0.000282036	137.601	9.10596e-05
1.187	0.000279108		8.743	0.000282118	137.603	9.10439e-05
1.189	0.000279074		8.745	0.000282127	137.605	9.10352e-05
1.191	0.000279039		8.747	0.000282166	137.607	9.09658e-05
1.193	0.000279002		8.749	0.000282164	137.609	9.09331e-05
1.195	0.000278924		8.751	0.000282159	137.611	9.09031e-05
1.197	0.000278877		8.753	0.000282153	137.613	9.09102e-05
1.199	0.000278798		8.755	0.000282144	137.615	9.086e-05
1.201	0.00027876		8.757	0.000282133	137.617	9.08501e-05
1.203	0.000278722		8.759	0.000282118	137.619	9.08363e-05
1.205	0.000278684		8.761	0.000282067	137.621	9.0832e-05
1.207	0.000278681		8.763	0.000282136	137.623	9.08315e-05
1.209	0.00027867		8.765	0.000282136	137.625	9.08293e-05
1.211	0.000278621		8.767	0.000282131	137.627	9.08491e-05
1.213	0.000278607		8.769	0.000282153	137.629	9.08441e-05
1.215	0.000278588		8.771	0.000282129	137.631	9.08247e-05
1.217	0.000278566		8.773	0.0002821	137.633	9.08413e-05
1.219	0.000278508		8.775	0.000282106	137.635	9.0863e-05
1.221	0.000278457		8.777	0.000282074	137.637	9.08561e-05
1.223	0.000278412		8.779	0.000282076	137.639	9.08547e-05
1.225	0.000278407		8.781	0.000282082	137.641	9.08532e-05
1.227	0.000278401		8.783	0.00028209	137.643	9.0859e-05
1.229	0.000278395		8.785	0.0002821	137.645	9.08722e-05
1.231	0.000278348		8.787	0.000282113	137.647	9.08591e-05
1.233	0.000278335		8.789	0.000282129	137.649	9.08566e-05
1.235	0.000278284		8.791	0.000282148	137.651	9.08307e-05
1.237	0.000278267		8.793	0.000282201	137.653	9.08421e-05
1.239	0.00027818		8.795	0.000282216	137.655	9.08672e-05
1.241	0.00027817		8.797	0.000282234	137.657	9.08667e-05
1.243	0.00027809		8.799	0.000282256	137.659	9.08747e-05
1.245	0.000278089		8.801	0.00028228	137.661	9.0868e-05
1.247	0.000278052		8.803	0.000282308	137.663	9.08673e-05
1.249	0.000278011		8.805	0.00028237	137.665	9.08464e-05
1.251	0.000278		8.807	0.000282386	137.667	9.08321e-05
1.253	0.000277946		8.809	0.000282388	137.669	9.08038e-05
1.255	0.00027789		8.811	0.000282417	137.671	9.0775e-05
1.257	0.000277874		8.813	0.000282399	137.673	9.0759e-05
1.259	0.000277794		8.815	0.000282367	137.675	9.07533e-05
1.261	0.000277754		8.817	0.000282363	137.677	9.06975e-05
1.263	0.000277651		8.819	0.000282321	137.679	9.06656e-05
1.265	0.000277597		8.821	0.000282284	137.681	9.06473e-05
1.267	0.000277584		8.823	0.000282284	137.683	9.06296e-05
1.269	0.000277571		8.825	0.000282238	137.685	9.05861e-05
1.271	0.000277559		8.827	0.000282189	137.687	9.05481e-05
1.273	0.000277548		8.829	0.000282135	137.689	9.05319e-05
1.275	0.000277539		8.831	0.000282109	137.691	9.04859e-05
1.277	0.000277532		8.833	0.000282079	137.693	9.04783e-05
1.279	0.000277527		8.835	0.000282047	137.695	9.04222e-05
1.281	0.000277533		8.837	0.000282011	137.697	9.04152e-05
1.283	0.00027752		8.839	0.000281973	137.699	9.04208e-05
1.285	0.000277551		8.841	0.000281933	137.701	9.04157e-05
1.287	0.000277586		8.843	0.000281933	137.703	9.04271e-05
1.289	0.000277584		8.845	0.000281899	137.705	9.04155e-05
1.291	0.000277577		8.847	0.000281866	137.707	9.0402e-05
1.293	0.000277606		8.849	0.000281833	137.709	9.03841e-05
1.295	0.000277599		8.851	0.000281759	137.711	9.03517e-05
1.297	0.000277588		8.853	0.000281718	137.713	9.03106e-05
1.299	0.000277572		8.855	0.000281678	137.715	9.02741e-05
1.301	0.00027756		8.857	0.000281608	137.717	9.02423e-05
1.303	0.000277595		8.859	0.00028158	137.719	9.02417e-05
1.305	0.000277634		8.861	0.000281554	137.721	9.0249e-05
1.307	0.000277638		8.863	0.000281531	137.723	9.02585e-05
1.309	0.000277638		8.865	0.00028151	137.725	9.02441e-05
1.311	0.000277635		8.867	0.000281493	137.727	9.02189e-05
1.313	0.000277628		8.869	0.000281479	137.729	9.02095e-05
1.315	0.000277618		8.871	0.00028147	137.731	9.02159e-05
1.317	0.000277636		8.873	0.000281465	137.733	9.02382e-05
1.319	0.000277611		8.875	0.000281424	137.735	9.02529e-05
1.321	0.000277623		8.877	0.00028142	137.737	9.02574e-05
1.323	0.000277601		8.879	0.00028139	137.739	9.02724e-05
1.325	0.000277617		8.881	0.000281406	137.741	9.02848e-05
1.327	0.000277631		8.883	0.000281428	137.743	9.03052e-05
1.329	0.000277634		8.885	0.000281456	137.745	9.0328e-05
1.331	0.000277627		8.887	0.00028145	137.747	9.03272e-05
1.333	0.000277537		8.889	0.000281442	137.749	9.03191e-05
1.335	0.000277477		8.891	0.000281431	137.751	9.02965e-05
1.337	0.000277449		8.893	0.000281418	137.753	9.02862e-05
1.339	0.000277378		8.895	0.000281403	137.755	9.02438e-05
1.341	0.000277381		8.897	0.000281386	137.757	9.02138e-05
1.343	0.000277342		8.899	0.000281367	137.759	9.0217e-05
1.345	0.000277344		8.901	0.000281387	137.761	9.02094e-05
1.347	0.000277357		8.903	0.000281381	137.763	9.01911e-05
1.349	0.000277331		8.905	0.000281383	137.765	9.02144e-05
1.351	0.000277299		8.907	0.000281383	137.767	9.01955e-05
1.353	0.000277228		8.909	0.000281423	137.769	9.0151e-05
1.355	0.000277193		8.911	0.000281461	137.771	9.01282e-05
1.357	0.00027712		8.913	0.000281458	137.773	9.012e-05
1.359	0.00027705		8.915	0.000281453	137.775	9.00687e-05
1.361	0.000276984		8.917	0.000281415	137.777	9.00664e-05
1.363	0.000276962		8.919	0.000281417	137.779	9.00423e-05
1.365	0.000276954		8.921	0.000281418	137.781	8.99936e-05
1.367	0.000276917		8.923	0.000281417	137.783	8.99885e-05
1.369	0.000276885		8.925	0.000281415	137.785	8.9977e-05
1.371	0.00027689		8.927	0.000281445	137.787	8.9936e-05
1.373	0.000276858		8.929	0.000281432	137.789	8.9892e-05
1.375	0.000276863		8.931	0.000281418	137.791	8.98216e-05
1.377	0.000276865		8.933	0.000281403	137.793	8.97853e-05
1.379	0.000276831		8.935	0.000281388	137.795	8.97522e-05
1.381	0.000276835		8.937	0.000281403	137.797	8.97359e-05
1.383	0.000276845		8.939	0.000281419	137.799	8.97338e-05
1.385	0.000276829		8.941	0.000281402	137.801	8.97333e-05
1.387	0.000276852		8.943	0.000281385	137.803	8.97111e-05
1.389	0.000276873		8.945	0.000281368	137.805	8.96885e-05
1.391	0.000276893		8.947	0.000281351	137.807	8.96865e-05
1.393	0.000276912		8.949	0.000281334	137.809	8.96849e-05
1.395	0.000276897		8.951	0.00028135	137.811	8.96766e-05
1.397	0.000276891		8.953	0.000281357	137.813	8.96725e-05
1.399	0.000276884		8.955	0.000281323	137.815	8.96494e-05
1.401	0.000276877		8.957	0.000281291	137.817	8.96443e-05
1.403	0.000276878		8.959	0.000281259	137.819	8.96548e-05
1.405	0.000276919		8.961	0.000281302	137.821	8.96441e-05
1.407	0.000276928		8.963	0.000281273	137.823	8.96361e-05
1.409	0.000276905		8.965	0.000281278	137.825	8.96386e-05
1.411	0.000276913		8.967	0.000281276	137.827	8.95882e-05
1.413	0.000276911		8.969	0.000281235	137.829	8.95452e-05
1.415	0.000276941		8.971	0.00028123	137.831	8.9523e-05
1.417	0.000276939		8.973	0.000281218	137.833	8.94904e-05
1.419	0.000276936		8.975	0.000281202	137.835	8.94739e-05
1.421	0.000276933		8.977	0.000281147	137.837	8.94871e-05
1.423	0.00027693		8.979	0.000281129	137.839	8.95037e-05
1.425	0.000276886		8.981	0.000281107	137.841	8.95052e-05
1.427	0.000276914		8.983	0.00028108	137.843	8.94841e-05
1.429	0.000276901		8.985	0.000281091	137.845	8.95118e-05
1.431	0.000276879		8.987	0.000281067	137.847	8.94615e-05
1.433	0.000276847		8.989	0.000281008	137.849	8.94307e-05
1.435	0.000276848		8.991	0.000280988	137.851	8.94251e-05
1.437	0.000276775		8.993	0.000280924	137.853	8.93977e-05
1.439	0.000276743		8.995	0.000280891	137.855	8.93958e-05
1.441	0.000276753		8.997	0.000280857	137.857	8.9399e-05
1.443	0.00027673		8.999	0.000280863	137.859	8.93732e-05
1.445	0.000276717		9.001	0.000280836	137.861	8.93763e-05
1.447	0.000276745		9.003	0.000280809	137.863	8.93951e-05
1.449	0.000276741		9.005	0.000280815	137.865	8.94004e-05
1.451	0.000276747		9.007	0.000280782	137.867	8.93865e-05
1.453	0.000276753		9.009	0.000280709	137.869	8.93905e-05
1.455	0.000276793		9.011	0.000280638	137.871	8.93606e-05
1.457	0.00027676		9.013	0.000280578	137.873	8.93707e-05
1.459	0.000276727		9.015	0.000280562	137.875	8.93499e-05
1.461	0.000276769		9.017	0.000280548	137.877	8.93588e-05
1.463	0.00027677		9.019	0.000280463	137.879	8.93709e-05
1.465	0.000276771		9.021	0.000280454	137.881	8.9391e-05
1.467	0.000276782		9.023	0.000280447	137.883	8.93824e-05
1.469	0.000276794		9.025	0.000280445	137.885	8.9385e-05
1.471	0.000276798		9.027	0.000280445	137.887	8.93857e-05
1.473	0.000276793		9.029	0.00028045	137.889	8.93266e-05
1.475	0.00027678		9.031	0.000280492	137.891	8.9326e-05
1.477	0.000276767		9.033	0.000280457	137.893	8.93126e-05
1.479	0.000276764		9.035	0.000280418	137.895	8.92895e-05
1.481	0.00027673		9.037	0.00028045	137.897	8.9283e-05
1.483	0.000276737		9.039	0.000280446	137.899	8.93036e-05
1.485	0.000276753		9.041	0.000280449	137.901	8.93088e-05
1.487	0.000276737		9.043	0.000280386	137.903	8.93225e-05
1.489	0.000276794		9.045	0.000280403	137.905	8.93345e-05
1.491	0.000276819		9.047	0.000280386	137.907	8.93289e-05
1.493	0.000276845		9.049	0.0002804	137.909	8.93191e-05
1.495	0.000276862		9.051	0.000280445	137.911	8.92903e-05
1.497	0.00027687		9.053	0.000280448	137.913	8.92764e-05
1.499	0.00027691		9.055	0.00028041	137.915	8.92982e-05
1.501	0.00027691		9.057	0.000280371	137.917	8.93192e-05
1.503	0.000276911		9.059	0.000280374	137.919	8.93057e-05
1.505	0.00027688		9.061	0.000280345	137.921	8.92708e-05
1.507	0.000276923		9.063	0.000280349	137.923	8.92353e-05
1.509	0.000276925		9.065	0.000280345	137.925	8.92595e-05
1.511	0.000276919		9.067	0.000280333	137.927	8.92433e-05
1.513	0.000276904		9.069	0.000280314	137.929	8.92312e-05
1.515	0.000276882		9.071	0.00028033	137.931	8.92186e-05
1.517	0.000276851		9.073	0.000280307	137.933	8.91745e-05
1.519	0.00027682		9.075	0.000280279	137.935	8.91489e-05
1.521	0.0002768		9.077	0.000280213	137.937	8.91284e-05
1.523	0.000276747		9.079	0.000280152	137.939	8.91232e-05
1.525	0.000276736		9.081	0.000280126	137.941	8.91571e-05
1.527	0.000276767		9.083	0.000280096	137.943	8.91593e-05
1.529	0.000276757		9.085	0.000280062	137.945	8.91535e-05
1.531	0.000276747		9.087	0.000279983	137.947	8.91472e-05
1.533	0.00027678		9.089	0.000279933	137.949	8.91372e-05
1.535	0.000276772		9.091	0.000279879	137.951	8.91132e-05
1.537	0.000276757		9.093	0.000279864	137.953	8.91175e-05
1.539	0.000276775		9.095	0.000279855	137.955	8.91056e-05
1.541	0.000276762		9.097	0.000279814	137.957	8.91351e-05
1.543	0.00027675		9.099	0.000279771	137.959	8.91691e-05
1.545	0.000276699		9.101	0.00027977	137.961	8.91811e-05
1.547	0.00027669		9.103	0.000279737	137.963	8.9189e-05
1.549	0.000276724		9.105	0.000279705	137.965	8.92134e-05
1.551	0.000276718		9.107	0.000279675	137.967	8.92233e-05
1.553	0.000276704		9.109	0.000279646	137.969	8.92081e-05
1.555	0.000276683		9.111	0.00027962	137.971	8.92655e-05
1.557	0.000276655		9.113	0.000279588	137.973	8.9264e-05
1.559	0.00027666		9.115	0.00027955	137.975	8.92747e-05
1.561	0.000276668		9.117	0.000279516	137.977	8.92901e-05
1.563	0.000276645		9.119	0.000279445	137.979	8.93338e-05
1.565	0.000276667		9.121	0.00027941	137.981	8.93529e-05
1.567	0.000276658		9.123	0.00027938	137.983	8.93551e-05
1.569	0.000276662		9.125	0.000279396	137.985	8.93741e-05
1.571	0.000276668		9.127	0.000279418	137.987	8.93629e-05
1.573	0.000276677		9.129	0.000279406	137.989	8.93345e-05
1.575	0.000276657		9.131	0.000279359	137.991	8.93361e-05
1.577	0.000276639		9.133	0.000279311	137.993	8.93498e-05
1.579	0.000276623		9.135	0.000279261	137.995	8.93315e-05
1.581	0.000276608		9.137	0.00027925	137.997	8.92913e-05
1.583	0.000276595		9.139	0.000279247	137.999	8.92602e-05
1.585	0.000276624		9.141	0.000279253	138.001	8.92615e-05
1.587	0.000276629		9.143	0.000279266	138.003	8.92746e-05
1.589	0.000276644		9.145	0.000279248	138.005	8.92864e-05
1.591	0.000276659		9.147	0.000279229	138.007	8.92601e-05
1.593	0.000276673		9.149	0.00027921	138.009	8.92271e-05
1.595	0.000276654		9.151	0.000279192	138.011	8.92078e-05
1.597	0.000276642		9.153	0.000279173	138.013	8.91607e-05
1.599	0.000276603		9.155	0.000279154	138.015	8.91419e-05
1.601	0.00027662		9.157	0.000279136	138.017	8.91307e-05
1.603	0.000276658		9.159	0.000279158	138.019	8.91138e-05
1.605	0.000276717		9.161	0.00027919	138.021	8.91225e-05
1.607	0.000276796		9.163	0.000279191	138.023	8.91039e-05
1.609	0.000276854		9.165	0.000279192	138.025	8.9095e-05
1.611	0.00027692		9.167	0.000279195	138.027	8.90988e-05
1.613	0.000277067		9.169	0.00027923	138.029	8.90995e-05
1.615	0.000277148		9.171	0.000279226	138.031	8.90736e-05
1.617	0.000277203		9.173	0.000279223	138.033	8.90506e-05
1.619	0.00027727		9.175	0.000279221	138.035	8.90571e-05
1.621	0.000277349		9.177	0.000279253	138.037	8.90696e-05
1.623	0.000277479		9.179	0.000279277	138.039	8.90751e-05
1.625	0.000277585		9.181	0.000279263	138.041	8.90709e-05
1.627	0.000277739		9.183	0.00027925	138.043	8.91016e-05
1.629	0.000277939		9.185	0.00027924	138.045	8.90935e-05
1.631	0.00027807		9.187	0.000279265	138.047	8.90703e-05
1.633	0.000278203		9.189	0.000279283	138.049	8.90689e-05
1.635	0.000278338		9.191	0.000279295	138.051	8.90895e-05
1.637	0.000278471		9.193	0.000279269	138.053	8.90405e-05
1.639	0.00027857		9.195	0.000279238	138.055	8.90297e-05
1.641	0.000278705		9.197	0.000279234	138.057	8.90332e-05
1.643	0.000278833		9.199	0.000279225	138.059	8.9041e-05
1.645	0.000278995		9.201	0.000279179	138.061	8.90397e-05
1.647	0.000279115		9.203	0.000279169	138.063	8.90369e-05
1.649	0.000279264		9.205	0.000279156	138.065	8.90639e-05
1.651	0.00027941		9.207	0.000279138	138.067	8.90471e-05
1.653	0.000279477		9.209	0.000279076	138.069	8.90159e-05
1.655	0.000279578		9.211	0.000279044	138.071	8.89997e-05
1.657	0.00027968		9.213	0.000279008	138.073	8.89719e-05
1.659	0.000279779		9.215	0.00027897	138.075	8.89456e-05
1.661	0.000279875		9.217	0.00027893	138.077	8.89474e-05
1.663	0.000279966		9.219	0.000278889	138.079	8.89773e-05
1.665	0.00028005		9.221	0.000278846	138.081	8.89958e-05
1.667	0.000280125		9.223	0.00027877	138.083	8.90109e-05
1.669	0.000280231		9.225	0.000278735	138.085	8.8999e-05
1.671	0.000280325		9.227	0.0002787	138.087	8.89734e-05
1.673	0.000280364		9.229	0.000278698	138.089	8.89398e-05
1.675	0.000280422		9.231	0.000278655	138.091	8.89321e-05
1.677	0.000280463		9.233	0.000278613	138.093	8.88761e-05
1.679	0.000280495		9.235	0.000278574	138.095	8.88512e-05
1.681	0.000280559		9.237	0.000278505	138.097	8.88494e-05
1.683	0.000280622		9.239	0.000278479	138.099	8.88679e-05
1.685	0.000280681		9.241	0.000278457	138.101	8.88828e-05
1.687	0.00028077		9.243	0.000278469	138.103	8.88808e-05
1.689	0.000280845		9.245	0.000278445	138.105	8.88926e-05
1.691	0.000280908		9.247	0.000278458	138.107	8.89181e-05
1.693	0.000280924		9.249	0.000278467	138.109	8.89124e-05
1.695	0.000280926		9.251	0.000278432	138.111	8.89091e-05
1.697	0.000280912		9.253	0.000278395	138.113	8.88898e-05
1.699	0.000280964		9.255	0.000278366	138.115	8.89097e-05
1.701	0.000280977		9.257	0.000278376	138.117	8.89416e-05
1.703	0.000281023		9.259	0.00027828	138.119	8.89821e-05
1.705	0.000281028		9.261	0.000278224	138.121	8.9041e-05
1.707	0.000281035		9.263	0.000278241	138.123	8.90943e-05
1.709	0.000281074		9.265	0.000278258	138.125	8.91383e-05
1.711	0.000281031		9.267	0.000278276	138.127	8.9183e-05
1.713	0.000281019		9.269	0.000278254	138.129	8.92436e-05
1.715	0.000281006		9.271	0.000278226	138.131	8.92752e-05
1.717	0.000280992		9.273	0.000278191	138.133	8.93005e-05
1.719	0.000280976		9.275	0.000278159	138.135	8.93923e-05
1.721	0.000280998		9.277	0.000278099	138.137	8.94583e-05
1.723	0.000280986		9.279	0.000278074	138.139	8.95317e-05
1.725	0.000281004		9.281	0.000278044	138.141	8.96222e-05
1.727	0.000281009		9.283	0.000278051	138.143	8.97261e-05
1.729	0.000280971		9.285	0.000278022	138.145	8.98267e-05
1.731	0.000280962		9.287	0.00027799	138.147	8.98731e-05
1.733	0.00028094		9.289	0.000277955	138.149	8.9925e-05
1.735	0.000280915		9.291	0.000277917	138.151	9.00003e-05
1.737	0.000280896		9.293	0.000277878	138.153	9.00568e-05
1.739	0.000280915		9.295	0.000277837	138.155	9.01276e-05
1.741	0.000280898		9.297	0.000277762	138.157	9.02118e-05
1.743	0.00028092		9.299	0.000277695	138.159	9.0285e-05
1.745	0.00028094		9.301	0.000277669	138.161	9.0354e-05
1.747	0.000280958		9.303	0.000277642	138.163	9.04016e-05
1.749	0.000280974		9.305	0.000277656	138.165	9.04373e-05
1.751	0.000280989		9.307	0.000277638	138.167	9.04631e-05
1.753	0.00028093		9.309	0.000277621	138.169	9.04941e-05
1.755	0.000280911		9.311	0.000277565	138.171	9.05248e-05
1.757	0.000280858		9.313	0.000277542	138.173	9.05202e-05
1.759	0.000280878		9.315	0.000277522	138.175	9.05503e-05
1.761	0.000280864		9.317	0.000277471	138.177	9.05962e-05
1.763	0.000280858		9.319	0.000277506	138.179	9.06231e-05
1.765	0.000280893		9.321	0.000277479	138.181	9.06717e-05
1.767	0.000280926		9.323	0.000277497	138.183	9.0725e-05
1.769	0.000280918		9.325	0.000277477	138.185	9.07618e-05
1.771	0.000280901		9.327	0.000277493	138.187	9.07813e-05
1.773	0.000280875		9.329	0.000277472	138.189	9.0793e-05
1.775	0.000280849		9.331	0.000277446	138.191	9.08227e-05
1.777	0.00028079		9.333	0.000277383	138.193	9.0815e-05
1.779	0.000280771		9.335	0.000277397	138.195	9.08694e-05
1.781	0.000280752		9.337	0.000277383	138.197	9.09382e-05
1.783	0.000280765		9.339	0.000277341	138.199	9.09814e-05
1.785	0.000280736		9.341	0.000277418	138.201	9.10014e-05
1.787	0.000280739		9.343	0.000277467	138.203	9.10317e-05
1.789	0.000280743		9.345	0.000277479	138.205	9.10793e-05
1.791	0.000280706		9.347	0.000277488	138.207	9.10756e-05
1.793	0.000280702		9.349	0.000277493	138.209	9.11041e-05
1.795	0.000280699		9.351	0.000277493	138.211	9.11067e-05
1.797	0.000280697		9.353	0.00027749	138.213	9.11463e-05
1.799	0.000280665		9.355	0.000277483	138.215	9.1178e-05
1.801	0.000280644		9.357	0.000277481	138.217	9.12013e-05
1.803	0.000280667		9.359	0.000277525	138.219	9.12499e-05
1.805	0.000280659		9.361	0.000277534	138.221	9.12894e-05
1.807	0.000280654		9.363	0.000277539	138.223	9.13297e-05
1.809	0.000280642		9.365	0.00027754	138.225	9.13751e-05
1.811	0.000280632		9.367	0.000277538	138.227	9.13854e-05
1.813	0.000280625		9.369	0.000277532	138.229	9.14104e-05
1.815	0.000280612		9.371	0.000277523	138.231	9.1408e-05
1.817	0.000280601		9.373	0.000277511	138.233	9.14072e-05
1.819	0.000280633		9.375	0.000277495	138.235	9.14237e-05
1.821	0.000280595		9.377	0.000277475	138.237	9.14333e-05
1.823	0.0002806		9.379	0.000277461	138.239	9.14667e-05
1.825	0.000280608		9.381	0.000277494	138.241	9.14866e-05
1.827	0.000280577		9.383	0.000277491	138.243	9.15133e-05
1.829	0.000280581		9.385	0.000277485	138.245	9.15305e-05
1.831	0.000280577		9.387	0.000277477	138.247	9.15275e-05
1.833	0.000280566		9.389	0.000277465	138.249	9.14991e-05
1.835	0.00028059		9.391	0.00027745	138.251	9.1495e-05
1.837	0.000280616		9.393	0.000277432	138.253	9.15043e-05
1.839	0.000280644		9.395	0.000277411	138.255	9.15193e-05
1.841	0.000280603		9.397	0.000277387	138.257	9.155e-05
1.843	0.000280606		9.399	0.000277401	138.259	9.1583e-05
1.845	0.000280652		9.401	0.00027738	138.261	9.16211e-05
1.847	0.000280661		9.403	0.000277398	138.263	9.1648e-05
1.849	0.000280632		9.405	0.000277381	138.265	9.16471e-05
1.851	0.000280637		9.407	0.000277362	138.267	9.16787e-05
1.853	0.000280637		9.409	0.000277373	138.269	9.17055e-05
1.855	0.000280631		9.411	0.000277342	138.271	9.17171e-05
1.857	0.000280627		9.413	0.000277308	138.273	9.1716e-05
1.859	0.000280636		9.415	0.000277314	138.275	9.17522e-05
1.861	0.000280656		9.417	0.000277254	138.277	9.17781e-05
1.863	0.000280646		9.419	0.000277275	138.279	9.17671e-05
1.865	0.000280639		9.421	0.000277304	138.281	9.17765e-05
1.867	0.000280666		9.423	0.000277299	138.283	9.184e-05
1.869	0.000280687		9.425	0.000277261	138.285	9.185e-05
1.871	0.000280668		9.427	0.000277263	138.287	9.18405e-05
1.873	0.000280682		9.429	0.000277264	138.289	9.18614e-05
1.875	0.00028069		9.431	0.000277263	138.291	9.18342e-05
1.877	0.00028069		9.433	0.000277262	138.293	9.18534e-05
1.879	0.00028065		9.435	0.000277258	138.295	9.18585e-05
1.881	0.000280685		9.437	0.000277254	138.297	9.18521e-05
1.883	0.000280721		9.439	0.000277289	138.299	9.1861e-05
1.885	0.000280719		9.441	0.000277292	138.301	9.18583e-05
1.887	0.000280718		9.443	0.000277293	138.303	9.18782e-05
1.889	0.000280719		9.445	0.000277294	138.305	9.18837e-05
1.891	0.000280713		9.447	0.000277293	138.307	9.18691e-05
1.893	0.000280709		9.449	0.000277292	138.309	9.18342e-05
1.895	0.000280707		9.451	0.00027729	138.311	9.1795e-05
1.897	0.000280698		9.453	0.000277287	138.313	9.17985e-05
1.899	0.000280723		9.455	0.000277251	138.315	9.18006e-05
1.901	0.00028071		9.457	0.000277255	138.317	9.18044e-05
1.903	0.000280731		9.459	0.000277257	138.319	9.18102e-05
1.905	0.000280723		9.461	0.000277268	138.321	9.1802e-05
1.907	0.000280685		9.463	0.000277253	138.323	9.18008e-05
1.909	0.000280691		9.465	0.000277278	138.325	9.17908e-05
1.911	0.000280699		9.467	0.000277269	138.327	9.17352e-05
1.913	0.000280701		9.469	0.000277299	138.329	9.16871e-05
1.915	0.000280663		9.471	0.000277294	138.331	9.16864e-05
1.917	0.000280628		9.473	0.000277329	138.333	9.1652e-05
1.919	0.000280595		9.475	0.00027736	138.335	9.16211e-05
1.921	0.000280562		9.477	0.000277357	138.337	9.15967e-05
1.923	0.000280571		9.479	0.000277359	138.339	9.15866e-05
1.925	0.00028059		9.481	0.000277399	138.341	9.15644e-05
1.927	0.00028061		9.483	0.000277404	138.343	9.15776e-05
1.929	0.000280621		9.485	0.000277446	138.345	9.1532e-05
1.931	0.000280633		9.487	0.000277419	138.347	9.15252e-05
1.933	0.000280614		9.489	0.000277437	138.349	9.14967e-05
1.935	0.000280594		9.491	0.000277418	138.351	9.14777e-05
1.937	0.000280574		9.493	0.000277435	138.353	9.14685e-05
1.939	0.000280595		9.495	0.000277453	138.355	9.14722e-05
1.941	0.000280624		9.497	0.000277474	138.357	9.14654e-05
1.943	0.000280662		9.499	0.000277505	138.359	9.14485e-05
1.945	0.00028074		9.501	0.000277514	138.361	9.14587e-05
1.947	0.000280786		9.503	0.000277532	138.363	9.14696e-05
1.949	0.000280831		9.505	0.000277558	138.365	9.14287e-05
1.951	0.000280835		9.507	0.000277633	138.367	9.13964e-05
1.953	0.000280912		9.509	0.000277682	138.369	9.1386e-05
1.955	0.000280915		9.511	0.000277738	138.371	9.13609e-05
1.957	0.000280917		9.513	0.000277766	138.373	9.13402e-05
1.959	0.000280918		9.515	0.00027784	138.375	9.12929e-05
1.961	0.000280959		9.517	0.000277885	138.377	9.12735e-05
1.963	0.000280966		9.519	0.00027794	138.379	9.12717e-05
1.965	0.000280972		9.521	0.000278004	138.381	9.12981e-05
1.967	0.000281007		9.523	0.000278077	138.383	9.13236e-05
1.969	0.000281072		9.525	0.000278156	138.385	9.13353e-05
1.971	0.000281093		9.527	0.000278241	138.387	9.1323e-05
1.973	0.000281104		9.529	0.000278363	138.389	9.13105e-05
1.975	0.000281146		9.531	0.000278446	138.391	9.13007e-05
1.977	0.000281144		9.533	0.000278531	138.393	9.13306e-05
1.979	0.000281132		9.535	0.000278585	138.395	9.13237e-05
1.981	0.00028111		9.537	0.000278688	138.397	9.1317e-05
1.983	0.000281077		9.539	0.000278765	138.399	9.13134e-05
1.985	0.000281033		9.541	0.000278846	138.401	9.13129e-05
1.987	0.00028102		9.543	0.000278972	138.403	9.13126e-05
1.989	0.000281039		9.545	0.000279141	138.405	9.13304e-05
1.991	0.000281049		9.547	0.00027927	138.407	9.13031e-05
1.993	0.000281008		9.549	0.000279398	138.409	9.12837e-05
1.995	0.000280919		9.551	0.000279493	138.411	9.12779e-05
1.997	0.000280896		9.553	0.000279625	138.413	9.12593e-05
1.999	0.000280833		9.555	0.000279687	138.415	9.12517e-05
2.001	0.000280805		9.557	0.000279752	138.417	9.12371e-05
2.003	0.000280771		9.559	0.000279889	138.419	9.12631e-05
2.005	0.000280732		9.561	0.000279993	138.421	9.12843e-05
2.007	0.00028069		9.563	0.000280062	138.423	9.1288e-05
2.009	0.000280603		9.565	0.000280198	138.425	9.12639e-05
2.011	0.000280505		9.567	0.000280287	138.427	9.12729e-05
2.013	0.000280437		9.569	0.000280408	138.429	9.12707e-05
2.015	0.000280367		9.571	0.000280529	138.431	9.12577e-05
2.017	0.000280297		9.573	0.000280605	138.433	9.12444e-05
2.019	0.000280195		9.575	0.000280679	138.435	9.12073e-05
2.021	0.000280136		9.577	0.000280746	138.437	9.11623e-05
2.023	0.000280078		9.579	0.000280806	138.439	9.11642e-05
2.025	0.00027999		9.581	0.000280898	138.441	9.1163e-05
2.027	0.000279905		9.583	0.000280988	138.443	9.11484e-05
2.029	0.000279856		9.585	0.000281076	138.445	9.11178e-05
2.031	0.000279771		9.587	0.00028116	138.447	9.10949e-05
2.033	0.000279754		9.589	0.00028127	138.449	9.10827e-05
2.035	0.000279694		9.591	0.000281333	138.451	9.10444e-05
2.037	0.000279632		9.593	0.000281388	138.453	9.10247e-05
2.039	0.00027961		9.595	0.000281475	138.455	9.10162e-05
2.041	0.000279555		9.597	0.000281488	138.457	9.10252e-05
2.043	0.000279511		9.599	0.000281573	138.459	9.10047e-05
2.045	0.00027951		9.601	0.000281653	138.461	9.10128e-05
2.047	0.00027948		9.603	0.000281729	138.463	9.10072e-05
2.049	0.000279454		9.605	0.0002818	138.465	9.09926e-05
2.051	0.000279424		9.607	0.000281865	138.467	9.09487e-05
2.053	0.000279392		9.609	0.000281923	138.469	9.09494e-05
2.055	0.000279356		9.611	0.000281931	138.471	9.09345e-05
2.057	0.00027932		9.613	0.000281963	138.473	9.09311e-05
2.059	0.000279283		9.615	0.000281985	138.475	9.08923e-05
2.061	0.000279247		9.617	0.000282037	138.477	9.08628e-05
2.063	0.00027918		9.619	0.000282087	138.479	9.08562e-05
2.065	0.000279155		9.621	0.000282134	138.481	9.08597e-05
2.067	0.000279133		9.623	0.000282178	138.483	9.08711e-05
2.069	0.000279115		9.625	0.000282218	138.485	9.08544e-05
2.071	0.00027906		9.627	0.000282212	138.487	9.07967e-05
2.073	0.000279001		9.629	0.000282193	138.489	9.07143e-05
2.075	0.000278938		9.631	0.0002822	138.491	9.06841e-05
2.077	0.00027888		9.633	0.000282201	138.493	9.06458e-05
2.079	0.000278829		9.635	0.000282195	138.495	9.061e-05
2.081	0.000278817		9.637	0.00028219	138.497	9.05874e-05
2.083	0.00027877		9.639	0.000282196	138.499	9.05917e-05
2.085	0.000278723		9.641	0.000282203	138.501	9.05526e-05
2.087	0.000278675		9.643	0.000282211	138.503	9.05297e-05
2.089	0.000278627		9.645	0.000282259	138.505	9.04969e-05
2.091	0.000278579		9.647	0.000282266	138.507	9.045e-05
2.093	0.000278532		9.649	0.000282232	138.509	9.04025e-05
2.095	0.000278485		9.651	0.000282302	138.511	9.03339e-05
2.097	0.000278441		9.653	0.000282289	138.513	9.02944e-05
2.099	0.000278398		9.655	0.000282307	138.515	9.02579e-05
2.101	0.000278399		9.657	0.000282323	138.517	9.02483e-05
2.103	0.000278338		9.659	0.000282338	138.519	9.02585e-05
2.105	0.000278322		9.661	0.000282352	138.521	9.02258e-05
2.107	0.000278352		9.663	0.000282365	138.523	9.02052e-05
2.109	0.000278353		9.665	0.000282376	138.525	9.01969e-05
2.111	0.000278359		9.667	0.000282386	138.527	9.01777e-05
2.113	0.000278371		9.669	0.000282394	138.529	9.01404e-05
2.115	0.000278347		9.671	0.00028236	138.531	9.01324e-05
2.117	0.000278321		9.673	0.000282357	138.533	9.01377e-05
2.119	0.000278332		9.675	0.000282352	138.535	9.01302e-05
2.121	0.000278309		9.677	0.000282345	138.537	9.01131e-05
2.123	0.000278324		9.679	0.000282345	138.539	9.0113e-05
2.125	0.000278379		9.681	0.000282353	138.541	9.012e-05
2.127	0.000278358		9.683	0.000282359	138.543	9.01445e-05
2.129	0.00027841		9.685	0.000282363	138.545	9.01444e-05
2.131	0.000278388		9.687	0.000282365	138.547	9.01093e-05
2.133	0.000278397		9.689	0.000282366	138.549	9.01471e-05
2.135	0.000278366		9.691	0.000282364	138.551	9.01369e-05
2.137	0.000278334		9.693	0.000282361	138.553	9.0147e-05
2.139	0.000278302		9.695	0.000282357	138.555	9.0154e-05
2.141	0.000278271		9.697	0.00028235	138.557	9.01505e-05
2.143	0.000278239		9.699	0.000282342	138.559	9.01813e-05
2.145	0.000278249		9.701	0.000282332	138.561	9.01728e-05
2.147	0.000278259		9.703	0.000282321	138.563	9.01699e-05
2.149	0.000278228		9.705	0.00028234	138.565	9.01225e-05
2.151	0.000278199		9.707	0.000282316	138.567	9.00807e-05
2.153	0.000278203		9.709	0.000282291	138.569	9.00369e-05
2.155	0.000278166		9.711	0.000282297	138.571	9.00341e-05
2.157	0.000278131		9.713	0.000282261	138.573	9.00356e-05
2.159	0.000278139		9.715	0.000282224	138.575	9.00151e-05
2.161	0.000278084		9.717	0.000282186	138.577	9.001e-05
2.163	0.000278071		9.719	0.000282189	138.579	9.00042e-05
2.165	0.00027806		9.721	0.0002822	138.581	8.99952e-05
2.167	0.00027805		9.723	0.000282211	138.583	8.99861e-05
2.169	0.000278041		9.725	0.00028219	138.585	8.99373e-05
2.171	0.000278066		9.727	0.000282178	138.587	8.99036e-05
2.173	0.000278083		9.729	0.000282167	138.589	8.98777e-05
2.175	0.000278062		9.731	0.000282198	138.591	8.98495e-05
2.177	0.000278075		9.733	0.000282188	138.593	8.98248e-05
2.179	0.000278082		9.735	0.000282171	138.595	8.98174e-05
2.181	0.000278051		9.737	0.000282154	138.597	8.97982e-05
2.183	0.000278022		9.739	0.000282138	138.599	8.97675e-05
2.185	0.000278038		9.741	0.000282122	138.601	8.97386e-05
2.187	0.000278058		9.743	0.000282108	138.603	8.97222e-05
2.189	0.00027804		9.745	0.000282127	138.605	8.97156e-05
2.191	0.000278026		9.747	0.000282138	138.607	8.96824e-05
2.193	0.000278048		9.749	0.000282142	138.609	8.96595e-05
2.195	0.000278066		9.751	0.00028214	138.611	8.96635e-05
2.197	0.000278047		9.753	0.000282131	138.613	8.96267e-05
2.199	0.000278065		9.755	0.000282084	138.615	8.9604e-05
2.201	0.000278047		9.757	0.000282072	138.617	8.95586e-05
2.203	0.000278035		9.759	0.000282054	138.619	8.9554e-05
2.205	0.000278028		9.761	0.000282041	138.621	8.95741e-05
2.207	0.000277985		9.763	0.000282032	138.623	8.96035e-05
2.209	0.000278011		9.765	0.000282019	138.625	8.9585e-05
2.211	0.00027796		9.767	0.000282002	138.627	8.95766e-05
2.213	0.000277946		9.769	0.000281982	138.629	8.95842e-05
2.215	0.000277895		9.771	0.000281959	138.631	8.9561e-05
2.217	0.000277881		9.773	0.000281933	138.633	8.9541e-05
2.219	0.000277872		9.775	0.000281874	138.635	8.95242e-05
2.221	0.000277867		9.777	0.000281853	138.637	8.95182e-05
2.223	0.000277866		9.779	0.000281799	138.639	8.95156e-05
2.225	0.000277902		9.781	0.000281785	138.641	8.94898e-05
2.227	0.000277934		9.783	0.000281737	138.643	8.95063e-05
2.229	0.000277889		9.785	0.000281697	138.645	8.94913e-05
2.231	0.000277913		9.787	0.000281656	138.647	8.9482e-05
2.233	0.000277901		9.789	0.000281646	138.649	8.94503e-05
2.235	0.000277853		9.791	0.000281635	138.651	8.94466e-05
2.237	0.000277842		9.793	0.000281551	138.653	8.94369e-05
2.239	0.000277836		9.795	0.00028154	138.655	8.94082e-05
2.241	0.000277867		9.797	0.000281496	138.657	8.94181e-05
2.243	0.000277903		9.799	0.00028146	138.659	8.94195e-05
2.245	0.000277945		9.801	0.000281434	138.661	8.942e-05
2.247	0.000277984		9.803	0.000281448	138.663	8.9417e-05
2.249	0.00027802		9.805	0.00028139	138.665	8.94133e-05
2.251	0.000278023		9.807	0.000281413	138.667	8.94197e-05
2.253	0.000278023		9.809	0.000281446	138.669	8.93994e-05
2.255	0.00027798		9.811	0.000281479	138.671	8.93893e-05
2.257	0.000278009		9.813	0.000281513	138.673	8.93763e-05
2.259	0.000277994		9.815	0.000281508	138.675	8.93768e-05
2.261	0.000277936		9.817	0.000281504	138.677	8.93465e-05
2.263	0.000277917		9.819	0.000281543	138.679	8.93297e-05
2.265	0.000277936		9.821	0.000281584	138.681	8.93474e-05
2.267	0.000277954		9.823	0.000281628	138.683	8.93524e-05
2.269	0.000277929		9.825	0.000281641	138.685	8.93452e-05
2.271	0.000277934		9.827	0.000281658	138.687	8.9302e-05
2.273	0.000277907		9.829	0.000281701	138.689	8.92938e-05
2.275	0.000277846		9.831	0.000281697	138.691	8.92838e-05
2.277	0.000277815		9.833	0.00028172	138.693	8.92615e-05
2.279	0.000277816		9.835	0.000281728	138.695	8.92774e-05
2.281	0.000277741		9.837	0.000281699	138.697	8.92607e-05
2.283	0.000277707		9.839	0.000281642	138.699	8.92722e-05
2.285	0.00027768		9.841	0.000281622	138.701	8.92779e-05
2.287	0.000277693		9.843	0.000281637	138.703	8.9259e-05
2.289	0.000277704		9.845	0.000281615	138.705	8.92333e-05
2.291	0.000277674		9.847	0.000281588	138.707	8.92064e-05
2.293	0.000277675		9.849	0.000281557	138.709	8.91915e-05
2.295	0.000277676		9.851	0.00028152	138.711	8.91885e-05
2.297	0.000277678		9.853	0.000281512	138.713	8.9156e-05
2.299	0.00027768		9.855	0.000281457	138.715	8.91781e-05
2.301	0.000277683		9.857	0.00028144	138.717	8.9181e-05
2.303	0.000277655		9.859	0.000281386	138.719	8.91856e-05
2.305	0.00027767		9.861	0.000281369	138.721	8.91948e-05
2.307	0.000277613		9.863	0.000281317	138.723	8.92085e-05
2.309	0.000277591		9.865	0.000281303	138.725	8.91974e-05
2.311	0.000277602		9.867	0.000281294	138.727	8.91819e-05
2.313	0.000277574		9.869	0.000281283	138.729	8.9175e-05
2.315	0.00027758		9.871	0.000281261	138.731	8.91824e-05
2.317	0.000277588		9.873	0.000281195	138.733	8.91937e-05
2.319	0.000277567		9.875	0.000281202	138.735	8.92193e-05
2.321	0.00027759		9.877	0.000281166	138.737	8.9228e-05
2.323	0.000277576		9.879	0.00028113	138.739	8.9254e-05
2.325	0.000277596		9.881	0.000281103
2.327	0.000277579		9.883	0.000281085
2.329	0.00027759		9.885	0.000281036
2.331	0.000277554		9.887	0.000281029
2.333	0.000277555		9.889	0.000281032
2.335	0.000277486		9.891	0.000281037
2.337	0.000277496		9.893	0.000281035
2.339	0.000277436		9.895	0.000281027
2.341	0.000277381		9.897	0.000280981
2.343	0.00027737		9.899	0.000280979
2.345	0.000277405		9.901	0.000280948
2.347	0.000277402		9.903	0.000280953
2.349	0.000277394		9.905	0.000280953
2.351	0.000277382		9.907	0.000280989
2.353	0.000277365		9.909	0.000280958
2.355	0.000277385		9.911	0.00028089
2.357	0.000277409		9.913	0.000280892
2.359	0.000277396		9.915	0.000280848
2.361	0.00027738		9.917	0.000280792
2.363	0.000277401		9.919	0.000280774
2.365	0.000277428		9.921	0.000280802
2.367	0.000277461		9.923	0.000280796
2.369	0.000277458		9.925	0.000280756
2.371	0.000277453		9.927	0.000280755
2.373	0.000277445		9.929	0.000280752
2.375	0.000277435		9.931	0.000280748
2.377	0.000277422		9.933	0.000280744
2.379	0.000277407		9.935	0.000280698
2.381	0.000277389		9.937	0.000280684
2.383	0.000277368		9.939	0.00028067
2.385	0.000277386		9.941	0.000280625
2.387	0.000277369		9.943	0.000280622
2.389	0.000277392		9.945	0.00028062
2.391	0.00027738		9.947	0.000280619
2.393	0.000277367		9.949	0.000280652
2.395	0.000277352		9.951	0.000280639
2.397	0.000277335		9.953	0.000280578
2.399	0.000277284		9.955	0.000280553
2.401	0.000277281		9.957	0.00028049
2.403	0.00027722		9.959	0.000280422
2.405	0.000277207		9.961	0.00028039
2.407	0.000277199		9.963	0.000280362
2.409	0.000277195		9.965	0.000280339
2.411	0.000277156		9.967	0.000280353
2.413	0.000277152		9.969	0.000280364
2.415	0.000277119		9.971	0.000280373
2.417	0.000277139		9.973	0.00028034
2.419	0.000277137		9.975	0.000280264
2.421	0.000277187		9.977	0.000280187
2.423	0.000277255		9.979	0.000280151
2.425	0.000277341		9.981	0.000280155
2.427	0.000277404		9.983	0.000280128
2.429	0.000277475		9.985	0.000280102
2.431	0.000277552		9.987	0.000280067
2.433	0.000277604		9.989	0.000280026
2.435	0.000277701		9.991	0.000280019
2.437	0.000277802		9.993	0.000279983
2.439	0.000277874		9.995	0.000279918
2.441	0.000277957		9.997	0.000279857
2.443	0.000278049		9.999	0.000279799
2.445	0.000278149		10.001	0.000279786
2.447	0.000278256		10.003	0.000279744
2.449	0.000278401		10.005	0.000279739
2.451	0.000278541		10.007	0.00027977
2.453	0.000278644		10.009	0.000279766
2.455	0.000278749		10.011	0.000279758
2.457	0.000278856		10.013	0.000279747
2.459	0.000278962		10.015	0.000279734
2.461	0.000279066		10.017	0.000279686
2.463	0.000279168		10.019	0.000279646
2.465	0.000279266		10.021	0.000279645
2.467	0.000279358		10.023	0.000279683
2.469	0.000279443		10.025	0.000279689
2.471	0.00027952		10.027	0.000279694
2.473	0.000279588		10.029	0.0002797
2.475	0.000279646		10.031	0.000279633
2.477	0.000279691		10.033	0.000279598
2.479	0.000279723		10.035	0.000279596
2.481	0.000279781		10.037	0.000279594
2.483	0.000279833		10.039	0.000279593
2.485	0.000279919		10.041	0.000279594
2.487	0.000279965		10.043	0.000279597
2.489	0.000280002		10.045	0.000279603
2.491	0.000280029		10.047	0.000279611
2.493	0.000280046		10.049	0.000279581
2.495	0.000280052		10.051	0.000279546
2.497	0.000280054		10.053	0.000279505
2.499	0.000280093		10.055	0.000279458
2.501	0.000280128		10.057	0.000279447
2.503	0.000280158		10.059	0.000279439
2.505	0.00028015		10.061	0.000279436
2.507	0.000280177		10.063	0.000279428
2.509	0.000280197		10.065	0.000279417
2.511	0.00028021		10.067	0.000279401
2.513	0.000280216		10.069	0.000279342
2.515	0.000280254		10.071	0.000279279
2.517	0.00028022		10.073	0.000279214
2.519	0.000280186		10.075	0.000279187
2.521	0.000280225		10.077	0.000279166
2.523	0.000280262		10.079	0.000279151
2.525	0.000280299		10.081	0.000279144
2.527	0.000280335		10.083	0.000279145
2.529	0.00028037		10.085	0.000279186
2.531	0.000280363		10.087	0.000279153
2.533	0.000280346		10.089	0.000279121
2.535	0.000280327		10.091	0.00027912
2.537	0.000280315		10.093	0.000279111
2.539	0.000280309		10.095	0.000279095
2.541	0.000280341		10.097	0.00027907
2.543	0.000280338		10.099	0.000279047
2.545	0.00028034		10.101	0.000279068
2.547	0.00028038		10.103	0.000279018
2.549	0.000280383		10.105	0.000279004
2.551	0.000280391		10.107	0.000278984
2.553	0.000280403		10.109	0.000278959
2.555	0.000280419		10.111	0.000278929
2.557	0.000280438		10.113	0.000278937
2.559	0.00028046		10.115	0.000278909
2.561	0.000280452		10.117	0.000278846
2.563	0.000280487		10.119	0.000278789
2.565	0.000280523		10.121	0.00027877
2.567	0.000280592		10.123	0.000278749
2.569	0.00028062		10.125	0.000278726
2.571	0.000280681		10.127	0.000278702
2.573	0.000280701		10.129	0.000278676
2.575	0.00028072		10.131	0.00027865
2.577	0.000280707		10.133	0.000278623
2.579	0.000280775		10.135	0.000278565
2.581	0.000280808		10.137	0.000278548
2.583	0.00028084		10.139	0.000278499
2.585	0.00028087		10.141	0.000278492
2.587	0.000280937		10.143	0.000278486
2.589	0.00028097		10.145	0.000278473
2.591	0.000280999		10.147	0.000278453
2.593	0.000281025		10.149	0.000278394
2.595	0.000281047		10.151	0.00027837
2.597	0.000281064		10.153	0.000278348
2.599	0.000281084		10.155	0.00027833
2.601	0.00028115		10.157	0.000278316
2.603	0.000281146		10.159	0.000278305
2.605	0.000281176		10.161	0.000278299
2.607	0.0002812		10.163	0.000278299
2.609	0.000281216		10.165	0.000278336
2.611	0.000281225		10.167	0.000278297
2.613	0.000281226		10.169	0.000278296
2.615	0.000281218		10.171	0.000278302
2.617	0.000281243		10.173	0.000278242
2.619	0.000281267		10.175	0.000278221
2.621	0.00028126		10.177	0.000278198
2.623	0.000281219		10.179	0.000278172
2.625	0.000281251		10.181	0.000278186
2.627	0.000281314		10.183	0.000278166
2.629	0.000281293		10.185	0.000278185
2.631	0.000281304		10.187	0.00027817
2.633	0.000281313		10.189	0.000278155
2.635	0.000281321		10.191	0.000278137
2.637	0.000281327		10.193	0.000278119
2.639	0.0002813		10.195	0.000278099
2.641	0.000281313		10.197	0.000278078
2.643	0.000281365		10.199	0.000278097
2.645	0.000281383		10.201	0.000278092
2.647	0.0002814		10.203	0.000278062
2.649	0.000281374		10.205	0.000278105
2.651	0.000281412		10.207	0.000278105
2.653	0.000281397		10.209	0.000278105
2.655	0.000281405		10.211	0.000278104
2.657	0.000281371		10.213	0.000278102
2.659	0.000281377		10.215	0.000278099
2.661	0.00028135		10.217	0.000278136
2.663	0.000281323		10.219	0.000278109
2.665	0.000281296		10.221	0.000278163
2.667	0.000281268		10.223	0.000278184
2.669	0.000281272		10.225	0.000278205
2.671	0.000281267		10.227	0.000278184
2.673	0.000281253		10.229	0.000278227
2.675	0.000281232		10.231	0.00027826
2.677	0.000281202		10.233	0.000278252
2.679	0.000281134		10.235	0.000278245
2.681	0.00028114		10.237	0.000278237
2.683	0.000281076		10.239	0.000278229
2.685	0.000281088		10.241	0.000278221
2.687	0.000281062		10.243	0.000278214
2.689	0.000281031		10.245	0.000278206
2.691	0.000281028		10.247	0.000278189
2.693	0.000280979		10.249	0.000278196
2.695	0.000280928		10.251	0.000278162
2.697	0.000280874		10.253	0.00027816
2.699	0.000280817		10.255	0.00027816
2.701	0.000280758		10.257	0.000278128
2.703	0.000280739		10.259	0.000278098
2.705	0.000280729		10.261	0.000278069
2.707	0.000280686		10.263	0.000278042
2.709	0.00028057		10.265	0.000278048
2.711	0.000280528		10.267	0.000278046
2.713	0.000280487		10.269	0.000278006
2.715	0.000280447		10.271	0.000277968
2.717	0.000280409		10.273	0.000277932
2.719	0.000280372		10.275	0.000277931
2.721	0.000280379		10.277	0.000277891
2.723	0.000280357		10.279	0.000277853
2.725	0.000280339		10.281	0.000277819
2.727	0.000280324		10.283	0.000277828
2.729	0.000280315		10.285	0.000277849
2.731	0.00028031		10.287	0.0002778
2.733	0.00028027		10.289	0.000277786
2.735	0.000280226		10.291	0.000277775
2.737	0.000280179		10.293	0.000277768
2.739	0.000280137		10.295	0.000277763
2.741	0.000280142		10.297	0.000277762
2.743	0.000280152		10.299	0.000277764
2.745	0.000280169		10.301	0.00027781
2.747	0.000280193		10.303	0.000277827
2.749	0.000280224
2.751	0.000280221
2.753	0.00028025
2.755	0.000280236
2.757	0.000280221
2.759	0.000280206
2.761	0.000280231
2.763	0.000280223
2.765	0.000280256
2.767	0.000280256
2.769	0.000280257
2.771	0.000280258
2.773	0.000280217
2.775	0.000280208
2.777	0.000280199
2.779	0.000280189
2.781	0.000280179
2.783	0.000280169
2.785	0.000280158
2.787	0.000280147
2.789	0.000280135
2.791	0.000280164
2.793	0.000280161
2.795	0.000280125
2.797	0.00028013
2.799	0.000280103
2.801	0.000280083
2.803	0.000280104
2.805	0.000280123
2.807	0.000280141
2.809	0.000280157
2.811	0.000280172
2.813	0.000280186
2.815	0.000280199
2.817	0.00028021
2.819	0.00028022
2.821	0.000280238
2.823	0.000280263
2.825	0.000280287
2.827	0.00028031
2.829	0.000280331
2.831	0.000280351
2.833	0.00028037
2.835	0.000280346
2.837	0.00028032
2.839	0.000280302
2.841	0.000280321
2.843	0.000280339
2.845	0.000280353
2.847	0.000280365
2.849	0.000280375
2.851	0.000280381
2.853	0.000280385
2.855	0.000280387
2.857	0.000280386
2.859	0.000280382
2.861	0.000280376
2.863	0.000280367
2.865	0.000280355
2.867	0.000280341
2.869	0.000280324
2.871	0.000280305
2.873	0.000280283
2.875	0.000280258
2.877	0.000280272
2.879	0.000280251
2.881	0.00028027
2.883	0.000280296
2.885	0.000280288
2.887	0.000280279
2.889	0.000280268
2.891	0.000280256
2.893	0.000280243
2.895	0.000280229
2.897	0.000280213
2.899	0.000280196
2.901	0.000280178
2.903	0.000280199
2.905	0.000280188
2.907	0.000280175
2.909	0.000280162
2.911	0.000280148
2.913	0.000280165
2.915	0.00028014
2.917	0.000280148
2.919	0.000280155
2.921	0.000280172
2.923	0.000280157
2.925	0.000280144
2.927	0.000280163
2.929	0.000280175
2.931	0.00028018
2.933	0.000280177
2.935	0.000280169
2.937	0.000280122
2.939	0.000280111
2.941	0.000280094
2.943	0.000280072
2.945	0.000280046
2.947	0.000279983
2.949	0.00027999
2.951	0.000279952
2.953	0.000279911
2.955	0.000279868
2.957	0.000279823
2.959	0.000279776
2.961	0.000279728
2.963	0.00027968
2.965	0.000279631
2.967	0.000279583
2.969	0.000279535
2.971	0.000279488
2.973	0.000279443
2.975	0.0002794
2.977	0.000279359
2.979	0.000279353
2.981	0.00027931
2.983	0.000279271
2.985	0.000279237
2.987	0.00027924
2.989	0.00027924
2.991	0.000279237
2.993	0.000279201
2.995	0.000279164
2.997	0.000279127
2.999	0.000279057
3.001	0.000279029
3.003	0.000279042
3.005	0.000279057
3.007	0.000279074
3.009	0.000279053
3.011	0.000279026
3.013	0.000278994
3.015	0.000278958
3.017	0.000278917
3.019	0.000278914
3.021	0.000278876
3.023	0.000278835
3.025	0.000278793
3.027	0.000278749
3.029	0.000278777
3.031	0.000278723
3.033	0.000278661
3.035	0.0002786
3.037	0.000278541
3.039	0.000278515
3.041	0.000278452
3.043	0.000278391
3.045	0.000278367
3.047	0.000278306
3.049	0.000278282
3.051	0.000278255
3.053	0.000278226
3.055	0.000278196
3.057	0.000278165
3.059	0.000278135
3.061	0.000278065
3.063	0.000277996
3.065	0.000277971
3.067	0.000277949
3.069	0.00027789
3.071	0.000277826
3.073	0.000277758
3.075	0.000277728
3.077	0.000277662
3.079	0.000277635
3.081	0.000277583
3.083	0.000277581
3.085	0.000277546
3.087	0.000277511
3.089	0.000277477
3.091	0.000277476
3.093	0.000277468
3.095	0.000277422
3.097	0.000277379
3.099	0.00027734
3.101	0.000277304
3.103	0.000277274
3.105	0.000277248
3.107	0.000277228
3.109	0.000277214
3.111	0.000277165
3.113	0.000277146
3.115	0.000277156
3.117	0.000277134
3.119	0.000277119
3.121	0.000277071
3.123	0.000277064
3.125	0.000277067
3.127	0.000277037
3.129	0.000277081
3.131	0.000277053
3.133	0.000277027
3.135	0.000277001
3.137	0.000276977
3.139	0.000276955
3.141	0.000276933
3.143	0.000276913
3.145	0.000276935
3.147	0.000276927
3.149	0.000276921
3.151	0.000276949
3.153	0.000276937
3.155	0.000276928
3.157	0.000276921
3.159	0.000276949
3.161	0.00027697
3.163	0.000276994
3.165	0.000277022
3.167	0.000277044
3.169	0.00027703
3.171	0.000277053
3.173	0.000276998
3.175	0.00027697
3.177	0.00027697
3.179	0.000276934
3.181	0.000276903
3.183	0.000276908
3.185	0.000276878
3.187	0.000276853
3.189	0.000276833
3.191	0.000276851
3.193	0.000276865
3.195	0.000276803
3.197	0.000276738
3.199	0.00027671
3.201	0.000276655
3.203	0.000276646
3.205	0.000276642
3.207	0.000276676
3.209	0.000276705
3.211	0.00027669
3.213	0.000276672
3.215	0.000276659
3.217	0.000276684
3.219	0.000276674
3.221	0.000276638
3.223	0.000276681
3.225	0.000276722
3.227	0.00027676
3.229	0.000276763
3.231	0.000276774
3.233	0.000276783
3.235	0.00027679
3.237	0.000276803
3.239	0.000276824
3.241	0.00027681
3.243	0.000276794
3.245	0.000276817
3.247	0.000276804
3.249	0.000276788
3.251	0.00027681
3.253	0.000276763
3.255	0.000276794
3.257	0.000276788
3.259	0.000276745
3.261	0.000276746
3.263	0.000276727
3.265	0.000276718
3.267	0.000276751
3.269	0.000276794
3.271	0.000276846
3.273	0.000276865
3.275	0.00027685
3.277	0.000276915
3.279	0.000276954
3.281	0.000277006
3.283	0.000277113
3.285	0.000277201
3.287	0.0002773
3.289	0.000277369
3.291	0.000277438
3.293	0.000277507
3.295	0.000277583
3.297	0.000277705
3.299	0.000277759
3.301	0.000277857
3.303	0.00027804
3.305	0.000278118
3.307	0.000278195
3.309	0.000278271
3.311	0.000278383
3.313	0.0002785
3.315	0.000278577
3.317	0.000278687
3.319	0.000278797
3.321	0.000278905
3.323	0.00027901
3.325	0.00027911
3.327	0.000279204
3.329	0.000279291
3.331	0.000279337
3.333	0.000279414
3.335	0.00027952
3.337	0.00027955
3.339	0.000279575
3.341	0.000279633
3.343	0.000279693
3.345	0.000279825
3.347	0.000279915
3.349	0.000279994
3.351	0.000280061
3.353	0.000280116
3.355	0.000280157
3.357	0.000280225
3.359	0.000280214
3.361	0.000280236
3.363	0.00028026
3.365	0.000280283
3.367	0.000280338
3.369	0.000280383
3.371	0.000280417
3.373	0.000280407
3.375	0.000280395
3.377	0.000280419
3.379	0.000280407
3.381	0.000280432
3.383	0.000280459
3.385	0.000280448
3.387	0.000280471
3.389	0.000280528
3.391	0.000280546
3.393	0.000280564
3.395	0.000280583
3.397	0.000280603
3.399	0.000280622
3.401	0.00028064
3.403	0.000280658
3.405	0.000280673
3.407	0.000280687
3.409	0.000280699
3.411	0.000280708
3.413	0.000280786
3.415	0.000280789
3.417	0.000280788
3.419	0.000280793
3.421	0.000280843
3.423	0.000280866
3.425	0.000280935
3.427	0.000280935
3.429	0.000280938
3.431	0.000280975
3.433	0.000281007
3.435	0.000280998
3.437	0.000281023
3.439	0.000281039
3.441	0.000281055
3.443	0.00028108
3.445	0.000281145
3.447	0.000281177
3.449	0.000281208
3.451	0.000281228
3.453	0.000281237
3.455	0.000281276
3.457	0.000281279
3.459	0.000281289
3.461	0.000281304
3.463	0.000281324
3.465	0.000281348
3.467	0.000281377
3.469	0.000281442
3.471	0.00028146
3.473	0.000281473
3.475	0.000281488
3.477	0.000281506
3.479	0.000281526
3.481	0.000281547
3.483	0.000281569
3.485	0.000281625
3.487	0.000281639
3.489	0.000281687
3.491	0.000281693
3.493	0.000281731
3.495	0.000281687
3.497	0.000281674
3.499	0.000281627
3.501	0.000281628
3.503	0.000281634
3.505	0.000281679
3.507	0.000281689
3.509	0.000281768
3.511	0.000281812
3.513	0.000281819
3.515	0.000281824
3.517	0.000281865
3.519	0.00028187
3.521	0.000281871
3.523	0.000281907
3.525	0.000281948
3.527	0.000281951
3.529	0.00028199
3.531	0.000282023
3.533	0.000282043
3.535	0.000282047
3.537	0.000282005
3.539	0.000281999
3.541	0.000281995
3.543	0.000281995
3.545	0.000281997
3.547	0.000282003
3.549	0.000282012
3.551	0.000282015
3.553	0.00028197
3.555	0.000281961
3.557	0.000281954
3.559	0.00028195
3.561	0.000281948
3.563	0.000281949
3.565	0.000281953
3.567	0.000281918
3.569	0.000281918
3.571	0.00028191
3.573	0.000281929
3.575	0.000281867
3.577	0.000281872
3.579	0.000281839
3.581	0.000281849
3.583	0.000281872
3.585	0.000281865
3.587	0.000281895
3.589	0.000281919
3.591	0.000281898
3.593	0.000281904
3.595	0.000281907
3.597	0.000281873
3.599	0.000281844
3.601	0.000281821
3.603	0.000281835
3.605	0.000281846
3.607	0.000281822
3.609	0.000281836
3.611	0.000281848
3.613	0.000281816
3.615	0.000281741
3.617	0.000281697
3.619	0.000281649
3.621	0.000281609
3.623	0.000281607
3.625	0.000281603
3.627	0.000281598
3.629	0.000281592
3.631	0.000281585
3.633	0.000281569
3.635	0.000281512
3.637	0.000281496
3.639	0.000281481
3.641	0.000281467
3.643	0.000281454
3.645	0.000281444
3.647	0.000281436
3.649	0.000281431
3.651	0.000281429
3.653	0.000281389
3.655	0.000281345
3.657	0.000281303
3.659	0.000281298
3.661	0.000281289
3.663	0.000281283
3.665	0.000281283
3.667	0.000281321
3.669	0.000281282
3.671	0.000281273
3.673	0.000281253
3.675	0.000281222
3.677	0.000281149
3.679	0.000281116
3.681	0.00028109
3.683	0.000281106
3.685	0.000281081
3.687	0.000281047
3.689	0.000281048
3.691	0.000281009
3.693	0.000280964
3.695	0.000280913
3.697	0.000280897
3.699	0.000280845
3.701	0.000280798
3.703	0.000280797
3.705	0.000280729
3.707	0.000280699
3.709	0.000280667
3.711	0.000280632
3.713	0.000280597
3.715	0.000280518
3.717	0.000280513
3.719	0.000280475
3.721	0.000280437
3.723	0.000280399
3.725	0.000280363
3.727	0.000280329
3.729	0.000280328
3.731	0.000280289
3.733	0.000280254
3.735	0.000280222
3.737	0.000280194
3.739	0.000280212
3.741	0.000280162
3.743	0.00028015
3.745	0.000280144
3.747	0.000280144
3.749	0.000280142
3.751	0.00028017
3.753	0.000280156
3.755	0.000280101
3.757	0.000280045
3.759	0.00028003
3.761	0.000280056
3.763	0.000280083
3.765	0.000280071
3.767	0.000280052
3.769	0.000279994
3.771	0.000279971
3.773	0.000279942
3.775	0.000279908
3.777	0.000279869
3.779	0.000279857
3.781	0.000279801
3.783	0.000279782
3.785	0.000279729
3.787	0.000279715
3.789	0.0002797
3.791	0.000279644
3.793	0.000279587
3.795	0.000279532
3.797	0.000279477
3.799	0.000279424
3.801	0.000279373
3.803	0.000279324
3.805	0.000279279
3.807	0.000279236
3.809	0.00027923
3.811	0.000279145
3.813	0.000279098
3.815	0.000279055
3.817	0.000279018
3.819	0.000278987
3.821	0.000278962
3.823	0.000278944
3.825	0.000278933
3.827	0.00027893
3.829	0.000278935
3.831	0.000278939
3.833	0.000278902
3.835	0.000278865
3.837	0.000278869
3.839	0.000278883
3.841	0.000278907
3.843	0.000278867
3.845	0.000278869
3.847	0.000278873
3.849	0.000278909
3.851	0.000278947
3.853	0.000278986
3.855	0.000279019
3.857	0.000279013
3.859	0.00027901
3.861	0.000278968
3.863	0.00027896
3.865	0.000278955
3.867	0.000278952
3.869	0.000278983
3.871	0.000278967
3.873	0.000278945
3.875	0.000278925
3.877	0.000278908
3.879	0.000278893
3.881	0.000278881
3.883	0.000278872
3.885	0.000278897
3.887	0.000278917
3.889	0.000278931
3.891	0.000278899
3.893	0.000278862
3.895	0.000278861
3.897	0.000278823
3.899	0.000278822
3.901	0.000278817
3.903	0.000278808
3.905	0.000278796
3.907	0.000278781
3.909	0.000278763
3.911	0.000278744
3.913	0.000278681
3.915	0.00027865
3.917	0.000278618
3.919	0.000278584
3.921	0.000278583
3.923	0.000278542
3.925	0.000278542
3.927	0.000278513
3.929	0.000278518
3.931	0.000278476
3.933	0.000278429
3.935	0.000278345
3.937	0.000278256
3.939	0.000278203
3.941	0.000278187
3.943	0.000278136
3.945	0.00027809
3.947	0.000278051
3.949	0.000278051
3.951	0.000277976
3.953	0.000277932
3.955	0.000277919
3.957	0.000277906
3.959	0.000277862
3.961	0.000277829
3.963	0.000277805
3.965	0.000277826
3.967	0.000277808
3.969	0.000277785
3.971	0.000277756
3.973	0.000277723
3.975	0.000277728
3.977	0.000277664
3.979	0.000277679
3.981	0.000277628
3.983	0.000277615
3.985	0.000277601
3.987	0.000277584
3.989	0.000277567
3.991	0.000277549
3.993	0.000277564
3.995	0.000277537
[truncated: 94,507 more rows]

## Sheet: Fig.5
Fig.5b													Fig.5c															Fig.5d														Fig.5e
only PET						PDMS & prslPDMS							PET					PDMS					PDMS & prslPDMS					without space layer							prslPDMS layer							CH1		CH2		CH3		CH4
0°		45°		90°		0°		45°		90°			0.3162	1.89	3.0057	5		0.1822	0.9316	1.2873	5		0.00765	0.1105	0.1064	5		1.8365	3.832	3.60154	3.40189	1.94908	3.07897		0.00904	3.78754	4.24418	3.30832	0.10145	0.3235		Time/s	Voltage/V	Time/s	Voltage/V	Time/s	Voltage/V	Time/s	Voltage/V
Coordinate line/μm	Displacement/μm	Coordinate line/μm	Displacement/μm	Coordinate line/μm	Displacement/μm	Coordinate line/μm	Displacement/μm	Coordinate line/μm	Displacement/μm	Coordinate line/μm	Displacement/μm		1.794	5	2.984	3.0945		0.8719	5	1.1977	1.8304		0.1099	5	0.1102	0.1599		1.6378	3.76884	2.95615	3.16075	3.99001	2.2398		0.03285	3.76895	0.04017	0.01576	2.45696	0.09656		0.01	0.05044	0.01	0.08171	0.01	0.16465	0.01	0.05515
0	10	0	10	0	10	0	10	0	10	0	10		0.3093	1.8681	3.8874	5		0.1828	0.873	1.1937	5		0.00785	0.116	0.108	5		2.56285	3.65698	3.67795	3.74937	2.23817	2.69117		0.04557	2.6149	1.35305	1.56601	0.02547	0.04601		0.02	0.04933	0.02	0.07994	0.02	0.16193	0.02	0.05488
0.24827	10	0.22774	10	0.09195	10	0.24827	10	0.22774	10	0.09195	10		0.036	0.0592	0.9164	2.0087		0.0233	0.0361	0.1872	1.1037		0.000199	0.00136	0.00779	0.1131		1.94019	3.79556	4.13889	3.9781	2.2824	1.99931		0.00638	3.19241	1.32717	1.37325	0.0372	0.05489		0.03	0.04822	0.03	0.07817	0.03	0.15921	0.03	0.05461
0.67853	10	0.3562	10	0.40021	10	0.67853	10	0.3562	10	0.40021	10																	1.66674	3.65078	3.1654	2.1114	4.36146	3.13461		0.00981	2.12531	0.04766	0.04135	2.56886	0.15144		0.04	0.04711	0.04	0.07639	0.04	0.15649	0.04	0.05434
0.92001	10	0.466	10	0.68802	10	0.92001	10	0.466	10	0.68802	10																	0.88033	4.40166	3.71886	3.59432	1.77554	1.09653		0.05149	2.20667	1.9656	1.92865	0.0095	0.02891		0.05	0.04601	0.05	0.07462	0.05	0.15377	0.05	0.05407
1.68898	10	1.03658	10	1.16465	10	1.68898	10	1.03658	10	1.16465	10																															0.06	0.0449	0.06	0.07285	0.06	0.15105	0.06	0.0538
1.7416	10	1.52923	10	1.33488	10	1.7416	10	1.52923	10	1.33488	10																															0.07	0.04379	0.07	0.07108	0.07	0.14834	0.07	0.05353
1.83833	10	1.81818	10	2.08026	10	1.83833	10	1.81818	10	2.08026	10																															0.08	0.04268	0.08	0.0693	0.08	0.14562	0.08	0.05325
2.4795	10	2.3614	10	2.18438	10	2.4795	10	2.3614	10	2.18438	10																															0.09	0.04157	0.09	0.06753	0.09	0.1429	0.09	0.05298
2.8283	10	2.54883	10	2.72527	10	2.8283	10	2.54883	10	2.72527	10																															0.1	0.04047	0.1	0.06576	0.1	0.14018	0.1	0.05271
3.21739	10	2.64852	10	3.04986	10	3.21739	10	2.64852	10	3.04986	10																															0.11	0.03936	0.11	0.06398	0.11	0.13746	0.11	0.05244
3.74142	10	3.27947	10	3.33555	10	3.74142	10	3.27947	10	3.33555	10																															0.12	0.03825	0.12	0.06221	0.12	0.13474	0.12	0.05217
4.00248	10	3.83667	10	3.87848	10	4.00248	10	3.83667	10	3.87848	10																															0.13	0.03714	0.13	0.06044	0.13	0.13202	0.13	0.0519
4.27598	10	3.90709	10	4.1069	10	4.27598	10	3.90709	10	4.1069	10																															0.14	0.03604	0.14	0.05867	0.14	0.1293	0.14	0.05163
4.78757	10	3.97513	10	4.30864	10	4.78757	10	3.97513	10	4.30864	10																															0.15	0.03493	0.15	0.05689	0.15	0.12659	0.15	0.05135
5.27589	10	4.53471	10	4.87825	10	5.27589	10	4.53471	10	4.87825	10																															0.16	0.03382	0.16	0.05512	0.16	0.12387	0.16	0.05108
5.59902	10	5.11379	10	5.5232	10	5.59902	10	5.11379	10	5.5232	10																															0.17	0.03271	0.17	0.05335	0.17	0.12115	0.17	0.05081
5.91212	10	5.17151	10	5.65471	10	5.91212	10	5.17151	10	5.65471	10																															0.18	0.03161	0.18	0.05157	0.18	0.11843	0.18	0.05054
6.39905	10	5.98071	10	5.77936	10	6.39905	10	5.98071	10	5.77936	10																															0.19	0.0305	0.19	0.0498	0.19	0.11571	0.19	0.05027
6.8956	10	6.06242	10	6.45871	10	6.8956	10	6.06242	10	6.45871	10																															0.2	0.02939	0.2	0.04803	0.2	0.11299	0.2	0.05
7.2109	10	6.83363	10	7.14602	10	7.2109	10	6.83363	10	7.14602	10																															0.21	0.02828	0.21	0.04626	0.21	0.11027	0.21	0.04973
7.52009	10	6.95332	10	7.25936	10	7.52009	10	6.95332	10	7.25936	10																															0.22	0.02717	0.22	0.04448	0.22	0.10756	0.22	0.04945
8.02275	10	7.68654	10	7.37138	10	8.02275	10	7.68654	10	7.37138	10																															0.23	0.02607	0.23	0.04271	0.23	0.10484	0.23	0.04918
8.56467	10	7.83031	10	8.06	10	8.56467	10	7.83031	10	8.06	10																															0.24	0.02496	0.24	0.04094	0.24	0.10212	0.24	0.04891
8.78123	10	8.15283	10	8.73579	10	8.78123	10	8.15283	10	8.73579	10																															0.25	0.02385	0.25	0.03916	0.25	0.0994	0.25	0.04864
8.94969	10	8.70426	10	8.80606	10	8.94969	10	8.70426	10	8.80606	10																															0.26	0.02274	0.26	0.03739	0.26	0.09668	0.26	0.04837
9.53971	10	9.1319	10	8.87028	10	9.53971	10	9.1319	10	8.87028	10																															0.27	0.02164	0.27	0.03562	0.27	0.09396	0.27	0.0481
10.2982	10	9.58664	10	9.55212	10	10.2982	10	9.58664	10	9.55212	10																															0.28	0.02053	0.28	0.03385	0.28	0.09124	0.28	0.04783
11.115	10	10.173	10	10.2982	10	11.115	10	10.173	10	10.2982	10																															0.29	0.01942	0.29	0.03207	0.29	0.08852	0.29	0.04756
11.9317	10	10.469	10	11.115	10	11.9317	10	10.469	10	11.115	10																															0.3	0.01831	0.3	0.0303	0.3	0.08581	0.3	0.04728
12.7485	10	10.6166	10	11.9317	10	12.7485	10	10.6166	10	11.9317	10																															0.31	0.0172	0.31	0.02853	0.31	0.08309	0.31	0.04701
13.5653	10	11.364	10	12.7485	10	13.5653	10	11.364	10	12.7485	10																															0.32	0.0161	0.32	0.02675	0.32	0.08037	0.32	0.04674
14.382	10	11.6234	10	13.5653	10	14.382	10	11.6234	10	13.5653	10																															0.33	0.01499	0.33	0.02498	0.33	0.07765	0.33	0.04647
15.1988	10	12.2502	10	14.382	10	15.1988	10	12.2502	10	14.382	10																															0.34	0.01388	0.34	0.02321	0.34	0.07493	0.34	0.0462
16.0156	10	12.8488	10	15.1988	10	16.0156	10	12.8488	10	15.1988	10																															0.35	0.01277	0.35	0.02144	0.35	0.07221	0.35	0.04593
16.8323	10	13.1329	10	16.0156	10	16.8323	10	13.1329	10	16.0156	10																															0.36	0.01167	0.36	0.01966	0.36	0.06949	0.36	0.04566
17.6491	10	13.4713	10	16.8323	10	17.6491	10	13.4713	10	16.8323	10																															0.37	0.01056	0.37	0.01789	0.37	0.06677	0.37	0.04538
18.4659	10	13.8121	10	17.6491	10	18.4659	10	13.8121	10	17.6491	10																															0.38	0.00945	0.38	0.01612	0.38	0.06406	0.38	0.04511
19.2826	10	14.1086	10	18.4659	10	19.2826	10	14.1086	10	18.4659	10																															0.39	0.00834	0.39	0.01434	0.39	0.06134	0.39	0.04484
20.0994	10	14.4913	10	19.2826	10	20.0994	10	14.4913	10	19.2826	10																															0.4	0.00723	0.4	0.01257	0.4	0.05862	0.4	0.04457
20.9162	10	14.9312	10	20.0994	10	20.9162	10	14.9312	10	20.0994	10																															0.41	0.00613	0.41	0.0108	0.41	0.0559	0.41	0.0443
21.7329	10	15.2363	10	20.9162	10	21.7329	10	15.2363	10	20.9162	10																															0.42	0.00502	0.42	0.00903	0.42	0.05318	0.42	0.04403
22.5497	10	15.9982	10	21.7329	10	22.5497	10	15.9982	10	21.7329	10																															0.43	0.00391	0.43	0.00725	0.43	0.05046	0.43	0.04376
23.3665	10	16.1288	10	22.5497	10	23.3665	10	16.1288	10	22.5497	10																															0.44	0.0028	0.44	0.00548	0.44	0.04774	0.44	0.04348
24.1832	10	16.9486	10	23.3665	10	24.1832	10	16.9486	10	23.3665	10																															0.45	0.0017	0.45	0.00371	0.45	0.04503	0.45	0.04321
25	10	17.0213	10	24.1832	10	25	10	17.0213	10	24.1832	10																															0.46	0.000588235	0.46	0.00193	0.46	0.04231	0.46	0.04294
26.0547	9.91882	17.899	10	25	10	26.0547	7.85489	17.899	10	25	10																															0.47	0.000519511	0.47	0.000160745	0.47	0.03959	0.47	0.04267
27.1071	9.85586	17.9139	10	25.8275	9.94033	27.1071	6.20295	17.9139	10	25.8275	7.93801																															0.48	0.00163	0.48	0.00161	0.48	0.03687	0.48	0.0424
27.1094	9.85575	17.9473	10	26.5466	9.89693	27.1094	6.19992	17.9473	10	26.5466	6.67218																															0.49	0.00274	0.49	0.00338	0.49	0.03415	0.49	0.04213
27.1116	9.85563	18.8152	10	26.6549	9.89107	27.1116	6.19688	18.8152	10	26.6549	6.52392																															0.5	0.00384	0.5	0.00516	0.5	0.03143	0.5	0.04186
28.164	9.81096	19.4311	10	26.7796	9.88456	28.164	5.04146	19.4311	10	26.7796	6.36708																															0.51	0.00495	0.51	0.00693	0.51	0.02871	0.51	0.04158
29.1803	9.74965	19.717	10	27.4824	9.85239	29.1803	4.34586	19.717	10	27.4824	5.75802																															0.52	0.00594	0.52	0.00792	0.52	0.02673	0.52	0.04158
29.2587	9.74459	20.1197	10	28.0117	9.82152	29.2587	4.29347	20.1197	10	28.0117	5.22922																															0.53	0.00594	0.53	0.0099	0.53	0.02475	0.53	0.04059
29.351	9.73858	20.6187	10	28.8595	9.77214	29.351	4.23212	20.6187	10	28.8595	4.45403																															0.54	0.00792	0.54	0.01089	0.54	0.02277	0.54	0.04059
30.3534	9.66902	20.8611	10	29.3522	9.74346	30.3534	3.58124	20.8611	10	29.3522	4.04399																															0.55	0.00792	0.55	0.01287	0.55	0.02079	0.55	0.04059
31.2063	9.60377	21.5256	10	30.0198	9.6993	31.2063	3.05012	21.5256	10	30.0198	3.61704																															0.56	0.00891	0.56	0.01386	0.56	0.01881	0.56	0.04059
31.4382	9.58534	21.9163	10	30.9236	9.63381	31.4382	2.91668	21.9163	10	30.9236	3.06887																															0.57	0.00891	0.57	0.01584	0.57	0.01683	0.57	0.0396
31.6313	9.57014	22.4223	10	31.0592	9.62342	31.6313	2.81122	22.4223	10	31.0592	2.98963																															0.58	0.01089	0.58	0.01683	0.58	0.01485	0.58	0.0396
32.7278	9.48071	23.1673	10	31.2679	9.6076	32.7278	2.28647	23.1673	10	31.2679	2.89477																															0.59	0.01089	0.59	0.01881	0.59	0.01287	0.59	0.03861
33.8099	9.38288	23.3114	10	32.1415	9.53769	33.8099	1.83953	23.3114	10	32.1415	2.5011																															0.6	0.01287	0.6	0.0198	0.6	0.01089	0.6	0.03861
34.0394	9.3609	23.5501	10	32.8493	9.47667	34.0394	1.75415	23.5501	10	32.8493	2.18658																															0.61	0.01287	0.61	0.02178	0.61	0.00891	0.61	0.03762
34.272	9.33819	24.1753	10	33.2238	9.44281	34.272	1.6711	24.1753	10	33.2238	2.02195																															0.62	0.01386	0.62	0.02277	0.62	0.00693	0.62	0.03762
35.351	9.22709	24.622	10	33.686	9.3995	35.351	1.33352	24.622	10	33.686	1.82068																															0.63	0.01386	0.63	0.02475	0.63	0.00396	0.63	0.03663
36.705	9.08168	25.0392	10	34.4186	9.32943	36.705	1.0457	25.0392	10	34.4186	1.53634																															0.64	0.01584	0.64	0.02574	0.64	0.00198	0.64	0.03762
37.4811	8.99396	25.6231	10	35.955	9.17164	37.4811	0.91703	25.6231	10	35.955	1.18133																															0.65	0.01584	0.65	0.02772	0.65	0.000990099	0.65	0.03663
38.9944	8.81373	25.9265	10	36.2547	9.13938	38.9944	0.75531	25.9265	10	36.2547	1.12034																															0.66	0.01782	0.66	0.02871	0.66	0.00297	0.66	0.03663
39.4505	8.75746	26.2662	10	37.996	8.94238	39.4505	0.73365	26.2662	10	37.996	0.83378																															0.67	0.01782	0.67	0.03069	0.67	0.00594	0.67	0.03564
39.9455	8.69512	26.7002	10	38.0851	8.93185	39.9455	0.72042	26.7002	10	38.0851	0.82286																															0.68	0.01881	0.68	0.03168	0.68	0.00792	0.68	0.03564
41.026	8.55448	27.0344	10	38.0972	8.93041	41.026	0.71789	27.0344	10	38.0972	0.8214																															0.69	0.01881	0.69	0.03366	0.69	0.01089	0.69	0.03465
42.9949	8.28748	27.4379	10	39.8106	8.7193	42.9949	0.76664	27.4379	10	39.8106	0.69892																															0.7	0.0198	0.7	0.03465	0.7	0.01287	0.7	0.03465
43.939	8.15347	27.962	10	40.0293	8.69152	43.939	0.80403	27.962	10	40.0293	0.69091																															0.71	0.0198	0.71	0.03663	0.71	0.01584	0.71	0.03366
47.0252	7.69174	28.1755	10	42.2872	8.391	47.0252	0.93697	28.1755	10	42.2872	0.68522																															0.72	0.02079	0.72	0.03762	0.72	0.01782	0.72	0.03366
47.1536	7.67173	28.3021	10	42.74	8.32797	47.1536	0.94238	28.3021	10	42.74	0.69785																															0.73	0.02079	0.73	0.0396	0.73	0.02079	0.73	0.03267
47.6599	7.59227	29.1001	10	44.7184	8.04174	47.6599	0.9634	29.1001	10	44.7184	0.77907																															0.74	0.02178	0.74	0.04059	0.74	0.02277	0.74	0.03267
50.3682	7.1507	29.3074	10	45.4507	7.93134	50.3682	1.06327	29.3074	10	45.4507	0.81359																															0.75	0.02178	0.75	0.04257	0.75	0.02574	0.75	0.03168
50.9632	7.05076	29.9533	10	47.1497	7.66585	50.9632	1.08164	29.9533	10	47.1497	0.89057																															0.76	0.02178	0.76	0.04356	0.76	0.02772	0.76	0.03168
53.0489	6.69785	30.4629	10	48.4947	7.44831	53.0489	1.14045	30.4629	10	48.4947	0.95315																															0.77	0.02178	0.77	0.04554	0.77	0.0297	0.77	0.03069
54.4528	6.45804	30.7858	10	50.6905	7.08703	54.4528	1.17381	30.7858	10	50.6905	1.02834																															0.78	0.02376	0.78	0.04653	0.78	0.03168	0.78	0.03069
56.0608	6.17879	31.1656	10	51.3888	6.97045	56.0608	1.19915	31.1656	10	51.3888	1.05043																															0.79	0.02376	0.79	0.04851	0.79	0.03366	0.79	0.0297
59.0361	5.66012	31.4344	10	53.8301	6.5564	59.0361	1.22209	31.4344	10	53.8301	1.11755																															0.8	0.02475	0.8	0.0495	0.8	0.03564	0.8	0.0297
59.4369	5.59007	31.6797	10	54.2828	6.47852	59.4369	1.22271	31.6797	10	54.2828	1.12801																															0.81	0.02475	0.81	0.05149	0.81	0.03762	0.81	0.02871
62.0757	5.1278	32.0829	10	56.9698	6.00902	62.0757	1.21974	32.0829	10	56.9698	1.1757																															0.82	0.02475	0.82	0.05248	0.82	0.0396	0.82	0.02871
63.282	4.91991	32.5245	10	57.4629	5.92268	63.282	1.21321	32.5245	10	57.4629	1.18115																															0.83	0.02475	0.83	0.05446	0.83	0.04158	0.83	0.02772
64.9674	4.63297	32.7944	10	60.0116	5.4737	64.9674	1.19858	32.7944	10	60.0116	1.20145																															0.84	0.02574	0.84	0.05545	0.84	0.04356	0.84	0.02772
68.7369	3.98766	33.5284	10	61.7737	5.16531	68.7369	1.14567	33.5284	10	61.7737	1.20317																															0.85	0.02574	0.85	0.05743	0.85	0.04554	0.85	0.02673
69.1606	3.91677	33.648	10	62.9376	4.96253	69.1606	1.13847	33.648	10	62.9376	1.19867																															0.86	0.02574	0.86	0.05842	0.86	0.04752	0.86	0.02673
69.8661	3.79944	34.4419	10	64.6211	4.6705	69.8661	1.12591	34.4419	10	64.6211	1.18422																															0.87	0.02574	0.87	0.0604	0.87	0.0495	0.87	0.02574
73.3538	3.23306	34.5017	10	65.8636	4.45595	73.3538	1.05372	34.5017	10	65.8636	1.16751																															0.88	0.02574	0.88	0.06139	0.88	0.05149	0.88	0.02574
75	2.97363	35.3553	10	67.3299	4.20385	75	1.01391	35.3553	10	67.3299	1.1413																															0.89	0.02574	0.89	0.06238	0.89	0.05347	0.89	0.02475
		36.5427	9.68869	69.6263	3.81697			36.5427	6.13556	69.6263	1.09839																															0.9	0.02574	0.9	0.06238	0.9	0.05347	0.9	0.02475
		36.6228	9.67008	71.4707	3.51328			36.6228	5.92865	71.4707	1.0623																															0.91	0.02574	0.91	0.06337	0.91	0.05545	0.91	0.02376
		37.73	9.44394	73.389	3.20415			37.73	3.72786	73.389	1.02323																															0.92	0.02574	0.92	0.06436	0.92	0.05743	0.92	0.02376
		37.8901	9.41608	75	2.94986			37.8901	3.50734	75	0.98922																															0.93	0.02574	0.93	0.06634	0.93	0.05941	0.93	0.02277
		38.9173	9.26713					38.9173	2.66979																																	0.94	0.02574	0.94	0.06733	0.94	0.0604	0.94	0.02277
		39.195	9.22631					39.195	2.4814																																	0.95	0.02574	0.95	0.06733	0.95	0.06139	0.95	0.02178
		40.3077	9.08968					40.3077	1.93267																																	0.96	0.02574	0.96	0.06832	0.96	0.06238	0.96	0.02178
		40.6923	9.03956					40.6923	1.75359																																	0.97	0.02574	0.97	0.06832	0.97	0.06337	0.97	0.02079
		41.582	8.91777					41.582	1.36478																																	0.98	0.02574	0.98	0.06931	0.98	0.06436	0.98	0.02079
		42.1896	8.8299					42.1896	1.12621																																	0.99	0.02574	0.99	0.06931	0.99	0.06535	0.99	0.0198
		42.8563	8.72903					42.8563	0.90353																																	1	0.02574	1	0.0703	1	0.06535	1	0.0198
		44.1943	8.53647					44.1943	0.78643																																	1.01	0.02475	1.01	0.0703	1.01	0.06634	1.01	0.01881
		44.7633	8.45321					44.7633	0.75808																																	1.02	0.02475	1.02	0.0703	1.02	0.06634	1.02	0.01881
		45.7517	8.30664					45.7517	0.73937																																	1.03	0.02376	1.03	0.0703	1.03	0.06733	1.03	0.01782
		46.4959	8.19601					46.4959	0.7613																																	1.04	0.02376	1.04	0.0703	1.04	0.06733	1.04	0.01782
		46.8753	8.13928					46.8753	0.77648																																	1.05	0.02376	1.05	0.0703	1.05	0.06832	1.05	0.01683
		48.0409	7.9635					49.4284	0.88437																																	1.06	0.02376	1.06	0.0703	1.06	0.06832	1.06	0.01683
		49.4284	7.74754					50.6516	0.93736																																	1.07	0.02277	1.07	0.0703	1.07	0.06931	1.07	0.01584
		50.6516	7.55459					52.8111	1.01009																																	1.08	0.02277	1.08	0.0703	1.08	0.06931	1.08	0.01584
		52.8111	7.20649					52.9809	1.01426																																	1.09	0.02178	1.09	0.0703	1.09	0.06931	1.09	0.01485
		52.9809	7.17871					53.3565	1.02255																																	1.1	0.02178	1.1	0.06931	1.1	0.06931	1.1	0.01485
		53.3565	7.11707					55.3103	1.04422																																	1.11	0.02079	1.11	0.06931	1.11	0.06931	1.11	0.01386
		55.3103	6.79172					57.1307	1.05315																																	1.12	0.02079	1.12	0.06832	1.12	0.06931	1.12	0.01386
		57.1307	6.49226					58.1578	1.0554																																	1.13	0.0198	1.13	0.06832	1.13	0.06931	1.13	0.01287
		58.1578	6.32368					58.8674	1.05574																																	1.14	0.0198	1.14	0.06733	1.14	0.06832	1.14	0.01287
		58.8674	6.20738					61.0054	1.05061																																	1.15	0.01881	1.15	0.06733	1.15	0.06832	1.15	0.01188
		61.0054	5.85771					63.682	1.0312																																	1.16	0.01881	1.16	0.06634	1.16	0.06733	1.16	0.01188
		63.682	5.42149					63.8623	1.02923																																	1.17	0.01782	1.17	0.06634	1.17	0.06634	1.17	0.01089
		63.8623	5.3921					64.0259	1.02656																																	1.18	0.01782	1.18	0.06535	1.18	0.06436	1.18	0.01089
		64.0259	5.36472					67.0235	0.97669																																	1.19	0.01683	1.19	0.06535	1.19	0.06436	1.19	0.0099
		67.0235	4.87739					69.852	0.92753																																	1.2	0.01683	1.2	0.06436	1.2	0.06238	1.2	0.0099
		69.852	4.43663					70.1835	0.92163																																	1.21	0.01584	1.21	0.06436	1.21	0.06139	1.21	0.00891
		70.1835	4.38618					70.5348	0.91533																																	1.22	0.01584	1.22	0.06337	1.22	0.05941	1.22	0.00891
		70.5348	4.33299					73.3435	0.86371																																	1.23	0.01485	1.23	0.06238	1.23	0.05842	1.23	0.00792
		73.3435	3.91797					75.717	0.81692																																	1.24	0.01485	1.24	0.0604	1.24	0.05644	1.24	0.00891
		75.717	3.57652					76.3684	0.80448																																	1.25	0.01386	1.25	0.05941	1.25	0.05545	1.25	0.00792
		76.3684	3.48545					77.1643	0.7895																																	1.26	0.01386	1.26	0.05743	1.26	0.05347	1.26	0.00792
		77.1643	3.37571					79.3932	0.74885																																	1.27	0.01287	1.27	0.05644	1.27	0.05248	1.27	0.00693
		79.3932	3.0774					81.2174	0.71697																																	1.28	0.01287	1.28	0.05446	1.28	0.0505	1.28	0.00693
		81.2174	2.8431					82.4618	0.69626																																	1.29	0.01188	1.29	0.05347	1.29	0.0495	1.29	0.00594
		82.4618	2.68523					84.7028	0.65957																																	1.3	0.01188	1.3	0.05248	1.3	0.04752	1.3	0.00594
		84.7028	2.41278					85.8185	0.6415																																	1.31	0.01089	1.31	0.05149	1.31	0.04653	1.31	0.00495
		85.8185	2.2831					86.7965	0.62595																																	1.32	0.01089	1.32	0.0505	1.32	0.04455	1.32	0.00495
		86.7965	2.17289					88.9164	0.59322																																	1.33	0.01089	1.33	0.0495	1.33	0.04356	1.33	0.00495
		88.9164	1.94511					91.3346	0.55749																																	1.34	0.01188	1.34	0.04851	1.34	0.04059	1.34	0.00594
		91.3346	1.70371					92.0144	0.54776																																	1.35	0.01089	1.35	0.04851	1.35	0.0396	1.35	0.00495
		92.0144	1.63936					92.4673	0.54152																																	1.36	0.01089	1.36	0.04653	1.36	0.03762	1.36	0.00495
		92.4673	1.5968					96.231	0.49249																																	1.37	0.0099	1.37	0.04554	1.37	0.03663	1.37	0.00396
		96.231	1.26797					96.8856	0.48447																																	1.38	0.0099	1.38	0.04356	1.38	0.03465	1.38	0.00396
		96.8856	1.21531					100.139	0.44719																																	1.39	0.00891	1.39	0.04158	1.39	0.03267	1.39	0.00396
		100.139	0.97309					102.293	0.42474																																	1.4	0.00891	1.4	0.0396	1.4	0.03069	1.4	0.00495
		102.293	0.83169					103.991	0.40833																																	1.41	0.00792	1.41	0.03861	1.41	0.0297	1.41	0.00396
		103.991	0.73076					106.066	0.39103																																	1.42	0.00792	1.42	0.03663	1.42	0.02772	1.42	0.00396
		106.066	0.61564																																							1.43	0.00693	1.43	0.03465	1.43	0.02574	1.43	0.00495
																																										1.44	0.00693	1.44	0.03267	1.44	0.02376	1.44	0.00495
																																										1.45	0.00693	1.45	0.03069	1.45	0.02178	1.45	0.00594
																																										1.46	0.00693	1.46	0.02871	1.46	0.0198	1.46	0.00594
																																										1.47	0.00594	1.47	0.02772	1.47	0.01881	1.47	0.00594
																																										1.48	0.00594	1.48	0.02574	1.48	0.01683	1.48	0.00594
																																										1.49	0.00594	1.49	0.02376	1.49	0.01485	1.49	0.00594
																																										1.5	0.00594	1.5	0.02277	1.5	0.01287	1.5	0.00594
																																										1.51	0.00594	1.51	0.02079	1.51	0.01089	1.51	0.00594
																																										1.52	0.00594	1.52	0.0198	1.52	0.00891	1.52	0.00594
																																										1.53	0.00594	1.53	0.01782	1.53	0.00693	1.53	0.00594
																																										1.54	0.00594	1.54	0.01584	1.54	0.00495	1.54	0.00594
																																										1.55	0.00495	1.55	0.01386	1.55	0.00297	1.55	0.00594
																																										1.56	0.00495	1.56	0.01188	1.56	0.000990099	1.56	0.00594
																																										1.57	0.00495	1.57	0.0099	1.57	0.000990099	1.57	0.00594
																																										1.58	0.00495	1.58	0.00792	1.58	0.00297	1.58	0.00693
																																										1.59	0.00396	1.59	0.00594	1.59	0.00495	1.59	0.00693
																																										1.6	0.00396	1.6	0.00396	1.6	0.00693	1.6	0.00693
																																										1.61	0.00297	1.61	0.00198	1.61	0.00891	1.61	0.00693
																																										1.62	0.00297	1.62	1.35525e-18	1.62	0.01089	1.62	0.00693
																																										1.63	0.00297	1.63	0.00198	1.63	0.01287	1.63	0.00693
																																										1.64	0.00297	1.64	0.00396	1.64	0.01485	1.64	0.00693
																																										1.65	0.00198	1.65	0.00396	1.65	0.01683	1.65	0.00594
																																										1.66	0.00198	1.66	0.00495	1.66	0.01881	1.66	0.00594
																																										1.67	0.000990099	1.67	0.00594	1.67	0.02079	1.67	0.00594
																																										1.68	0.000990099	1.68	0.00693	1.68	0.02277	1.68	0.00594
																																										1.69	0.000990099	1.69	0.00792	1.69	0.02475	1.69	0.00594
																																										1.7	0.000990099	1.7	0.00891	1.7	0.02673	1.7	0.00594
																																										1.71	0.000990099	1.71	0.01089	1.71	0.02871	1.71	0.00594
																																										1.72	0.000990099	1.72	0.01287	1.72	0.03069	1.72	0.00594
																																										1.73	0.000990099	1.73	0.01485	1.73	0.03267	1.73	0.00594
																																										1.74	0.000990099	1.74	0.01584	1.74	0.03465	1.74	0.00594
																																										1.75	0	1.75	0.01683	1.75	0.03663	1.75	0.00594
																																										1.76	0	1.76	0.01881	1.76	0.03861	1.76	0.00594
																																										1.77	0	1.77	0.02079	1.77	0.04059	1.77	0.00594
																																										1.78	0	1.78	0.02277	1.78	0.04257	1.78	0.00594
																																										1.79	0.000990099	1.79	0.02475	1.79	0.04455	1.79	0.00594
																																										1.8	0.000990099	1.8	0.02673	1.8	0.04653	1.8	0.00594
																																										1.81	0.000990099	1.81	0.02871	1.81	0.04851	1.81	0.00594
																																										1.82	0.000990099	1.82	0.03069	1.82	0.0505	1.82	0.00693
																																										1.83	0.000990099	1.83	0.03267	1.83	0.05248	1.83	0.00792
																																										1.84	0.000990099	1.84	0.03465	1.84	0.05446	1.84	0.00792
																																										1.85	0.00198	1.85	0.03564	1.85	0.05644	1.85	0.00792
																																										1.86	0.00198	1.86	0.03663	1.86	0.05842	1.86	0.00792
																																										1.87	0.00198	1.87	0.03762	1.87	0.0604	1.87	0.00792
																																										1.88	0.00198	1.88	0.03861	1.88	0.06238	1.88	0.00792
																																										1.89	0.00198	1.89	0.0396	1.89	0.06436	1.89	0.00792
																																										1.9	0.00198	1.9	0.0396	1.9	0.06634	1.9	0.00792
																																										1.91	0.00198	1.91	0.0396	1.91	0.06733	1.91	0.00792
																																										1.92	0.00198	1.92	0.04059	1.92	0.06931	1.92	0.00792
																																										1.93	0.00198	1.93	0.04158	1.93	0.07129	1.93	0.00792
																																										1.94	0.00198	1.94	0.04257	1.94	0.07327	1.94	0.00792
																																										1.95	0.00198	1.95	0.04356	1.95	0.07525	1.95	0.00792
																																										1.96	0.00198	1.96	0.04356	1.96	0.07624	1.96	0.00792
																																										1.97	0.00198	1.97	0.04455	1.97	0.07822	1.97	0.00792
																																										1.98	0.00198	1.98	0.04455	1.98	0.07921	1.98	0.00792
																																										1.99	0.00198	1.99	0.04554	1.99	0.08119	1.99	0.00792
																																										2	0.00198	2	0.04554	2	0.08119	2	0.00792
																																										2.01	0.00198	2.01	0.04653	2.01	0.08119	2.01	0.00792
																																										2.02	0.00198	2.02	0.04653	2.02	0.08119	2.02	0.00792
																																										2.03	0.00198	2.03	0.04653	2.03	0.08119	2.03	0.00792
																																										2.04	0.00198	2.04	0.04653	2.04	0.08119	2.04	0.00792
																																										2.05	0.00198	2.05	0.04653	2.05	0.08119	2.05	0.00792
																																										2.06	0.00198	2.06	0.04653	2.06	0.08119	2.06	0.00792
																																										2.07	0.00198	2.07	0.04653	2.07	0.08119	2.07	0.00792
																																										2.08	0.00198	2.08	0.04653	2.08	0.08119	2.08	0.00792
																																										2.09	0.00198	2.09	0.04554	2.09	0.08119	2.09	0.00792
																																										2.1	0.00198	2.1	0.04554	2.1	0.08119	2.1	0.00792
																																										2.11	0.00198	2.11	0.04554	2.11	0.08119	2.11	0.00792
																																										2.12	0.00198	2.12	0.04554	2.12	0.08119	2.12	0.00792
																																										2.13	0.00198	2.13	0.04554	2.13	0.08119	2.13	0.00792
																																										2.14	0.00198	2.14	0.04554	2.14	0.08119	2.14	0.00792
																																										2.15	0.00198	2.15	0.04554	2.15	0.08119	2.15	0.00792
																																										2.16	0.00198	2.16	0.04554	2.16	0.08119	2.16	0.00792
																																										2.17	0.00198	2.17	0.04455	2.17	0.08119	2.17	0.00792
																																										2.18	0.00198	2.18	0.04455	2.18	0.0802	2.18	0.00792
																																										2.19	0.00198	2.19	0.04455	2.19	0.07921	2.19	0.00792
																																										2.2	0.00198	2.2	0.04356	2.2	0.07921	2.2	0.00792
																																										2.21	0.00198	2.21	0.04257	2.21	0.07822	2.21	0.00792
																																										2.22	0.00198	2.22	0.04158	2.22	0.07624	2.22	0.00792
																																										2.23	0.00198	2.23	0.04059	2.23	0.07525	2.23	0.00792
																																										2.24	0.00198	2.24	0.03861	2.24	0.07327	2.24	0.00792
																																										2.25	0.00198	2.25	0.03663	2.25	0.07228	2.25	0.00693
																																										2.26	0.00198	2.26	0.03465	2.26	0.07129	2.26	0.00693
																																										2.27	0.00198	2.27	0.03267	2.27	0.0703	2.27	0.00693
																																										2.28	0.00198	2.28	0.03168	2.28	0.06931	2.28	0.00693
																																										2.29	0.00198	2.29	0.0297	2.29	0.06733	2.29	0.00693
																																										2.3	0.00198	2.3	0.02871	2.3	0.06634	2.3	0.00693
																																										2.31	0.00198	2.31	0.02772	2.31	0.06535	2.31	0.00693
																																										2.32	0.00198	2.32	0.02673	2.32	0.06436	2.32	0.00693
																																										2.33	0.00198	2.33	0.02574	2.33	0.06337	2.33	0.00693
																																										2.34	0.00198	2.34	0.02475	2.34	0.06139	2.34	0.00693
																																										2.35	0.00198	2.35	0.02376	2.35	0.05941	2.35	0.00693
																																										2.36	0.00198	2.36	0.02277	2.36	0.05743	2.36	0.00693
																																										2.37	0.00198	2.37	0.02079	2.37	0.05545	2.37	0.00693
																																										2.38	0.00198	2.38	0.01881	2.38	0.05347	2.38	0.00693
																																										2.39	0.00198	2.39	0.01683	2.39	0.05149	2.39	0.00693
																																										2.4	0.00198	2.4	0.01485	2.4	0.0495	2.4	0.00693
																																										2.41	0.00198	2.41	0.01287	2.41	0.04752	2.41	0.00594
																																										2.42	0.00198	2.42	0.01089	2.42	0.04554	2.42	0.00594
																																										2.43	0.00198	2.43	0.00891	2.43	0.04356	2.43	0.00594
																																										2.44	0.00198	2.44	0.00693	2.44	0.04158	2.44	0.00495
																																										2.45	0.00198	2.45	0.00495	2.45	0.0396	2.45	0.00495
																																										2.46	0.00198	2.46	0.00396	2.46	0.03762	2.46	0.00396
																																										2.47	0.00198	2.47	0.00198	2.47	0.03564	2.47	0.00396
																																										2.48	0.00198	2.48	1.35525e-18	2.48	0.03366	2.48	0.00297
																																										2.49	0.00198	2.49	0.00198	2.49	0.03168	2.49	0.00297
																																										2.5	0.00198	2.5	0.00396	2.5	0.0297	2.5	0.00297
																																										2.51	0.00198	2.51	0.00495	2.51	0.02772	2.51	0.00297
																																										2.52	0.00198	2.52	0.00693	2.52	0.02574	2.52	0.00297
																																										2.53	0.00198	2.53	0.00792	2.53	0.02376	2.53	0.00297
																																										2.54	0.00198	2.54	0.0099	2.54	0.02178	2.54	0.00297
																																										2.55	0.00198	2.55	0.01188	2.55	0.0198	2.55	0.00297
																																										2.56	0.00198	2.56	0.01386	2.56	0.01782	2.56	0.00297
																																										2.57	0.00198	2.57	0.01584	2.57	0.01584	2.57	0.00297
																																										2.58	0.00198	2.58	0.01782	2.58	0.01386	2.58	0.00297
																																										2.59	0.00198	2.59	0.0198	2.59	0.01188	2.59	0.00198
																																										2.6	0.00198	2.6	0.02178	2.6	0.0099	2.6	0.00198
																																										2.61	0.00198	2.61	0.02376	2.61	0.00792	2.61	0.00198
																																										2.62	0.00198	2.62	0.02574	2.62	0.00594	2.62	0.00198
																																										2.63	0.00198	2.63	0.02772	2.63	0.00396	2.63	0.00198
																																										2.64	0.00198	2.64	0.0297	2.64	0.00198	2.64	0.00198
																																										2.65	0.00198	2.65	0.03168	2.65	1.35525e-18	2.65	0.00198
																																										2.66	0.000990099	2.66	0.03267	2.66	0.00198	2.66	0.00198
																																										2.67	0.000990099	2.67	0.03366	2.67	0.00396	2.67	0.00198
																																										2.68	0	2.68	0.03366	2.68	0.00594	2.68	0.00297
																																										2.69	0	2.69	0.03465	2.69	0.00792	2.69	0.00297
																																										2.7	0.000990099	2.7	0.03465	2.7	0.0099	2.7	0.00297
																																										2.71	0.000990099	2.71	0.03564	2.71	0.01188	2.71	0.00297
																																										2.72	0.00198	2.72	0.03762	2.72	0.01386	2.72	0.00297
																																										2.73	0.00198	2.73	0.0396	2.73	0.01584	2.73	0.00297
																																										2.74	0.00198	2.74	0.04158	2.74	0.01782	2.74	0.00297
																																										2.75	0.00198	2.75	0.04257	2.75	0.0198	2.75	0.00297
																																										2.76	0.00297	2.76	0.04356	2.76	0.02178	2.76	0.00297
																																										2.77	0.00297	2.77	0.04554	2.77	0.02376	2.77	0.00297
																																										2.78	0.00297	2.78	0.04752	2.78	0.02574	2.78	0.00297
																																										2.79	0.00297	2.79	0.0495	2.79	0.02772	2.79	0.00297
																																										2.8	0.00297	2.8	0.05149	2.8	0.0297	2.8	0.00297
																																										2.81	0.00297	2.81	0.05347	2.81	0.03168	2.81	0.00297
																																										2.82	0.00297	2.82	0.05545	2.82	0.03366	2.82	0.00297
																																										2.83	0.00297	2.83	0.05743	2.83	0.03564	2.83	0.00198
																																										2.84	0.00297	2.84	0.05941	2.84	0.03762	2.84	0.000990099
																																										2.85	0.00297	2.85	0.06139	2.85	0.0396	2.85	0.000990099
																																										2.86	0.00495	2.86	0.06139	2.86	0.04059	2.86	0.00198
																																										2.87	0.00495	2.87	0.06238	2.87	0.04257	2.87	0.00198
																																										2.88	0.00594	2.88	0.06238	2.88	0.04455	2.88	0.00198
																																										2.89	0.00594	2.89	0.06337	2.89	0.04554	2.89	0.00198
																																										2.9	0.00693	2.9	0.06337	2.9	0.04653	2.9	0.00297
																																										2.91	0.00693	2.91	0.06436	2.91	0.04851	2.91	0.00297
																																										2.92	0.00693	2.92	0.06436	2.92	0.0495	2.92	0.00297
																																										2.93	0.00693	2.93	0.06535	2.93	0.0505	2.93	0.00297
																																										2.94	0.00693	2.94	0.06535	2.94	0.05149	2.94	0.00297
																																										2.95	0.00693	2.95	0.06634	2.95	0.05248	2.95	0.00297
																																										2.96	0.00693	2.96	0.06634	2.96	0.05347	2.96	0.00297
																																										2.97	0.00693	2.97	0.06733	2.97	0.05446	2.97	0.00297
																																										2.98	0.00693	2.98	0.06733	2.98	0.05545	2.98	0.00297
																																										2.99	0.00693	2.99	0.06832	2.99	0.05644	2.99	0.00297
																																										3	0.00693	3	0.06832	3	0.05743	3	0.00297
																																										3.01	0.00693	3.01	0.06931	3.01	0.05743	3.01	0.00297
																																										3.02	0.00693	3.02	0.06931	3.02	0.05743	3.02	0.00297
																																										3.03	0.00693	3.03	0.06931	3.03	0.05743	3.03	0.00297
																																										3.04	0.00792	3.04	0.06931	3.04	0.05743	3.04	0.00396
																																										3.05	0.00792	3.05	0.06931	3.05	0.05743	3.05	0.00396
																																										3.06	0.00792	3.06	0.06931	3.06	0.05743	3.06	0.00495
																																										3.07	0.00792	3.07	0.06931	3.07	0.05743	3.07	0.00495
																																										3.08	0.00792	3.08	0.06931	3.08	0.05743	3.08	0.00495
																																										3.09	0.00792	3.09	0.06931	3.09	0.05743	3.09	0.00594
																																										3.1	0.00792	3.1	0.06832	3.1	0.05743	3.1	0.00693
																																										3.11	0.00792	3.11	0.06832	3.11	0.05743	3.11	0.00792
																																										3.12	0.00792	3.12	0.06832	3.12	0.05743	3.12	0.00792
																																										3.13	0.00792	3.13	0.06832	3.13	0.05743	3.13	0.00792
																																										3.14	0.00792	3.14	0.06832	3.14	0.05743	3.14	0.00792
																																										3.15	0.00792	3.15	0.06832	3.15	0.05743	3.15	0.00792
																																										3.16	0.00792	3.16	0.06832	3.16	0.05743	3.16	0.00792
																																										3.17	0.00792	3.17	0.06832	3.17	0.05743	3.17	0.00792
																																										3.18	0.00792	3.18	0.06733	3.18	0.05743	3.18	0.00792
																																										3.19	0.00792	3.19	0.06733	3.19	0.05743	3.19	0.00792
																																										3.2	0.00792	3.2	0.06733	3.2	0.05743	3.2	0.00792
																																										3.21	0.00792	3.21	0.06634	3.21	0.05644	3.21	0.00792
																																										3.22	0.00792	3.22	0.06535	3.22	0.05545	3.22	0.00792
																																										3.23	0.00792	3.23	0.06436	3.23	0.05446	3.23	0.00792
																																										3.24	0.00792	3.24	0.06238	3.24	0.05347	3.24	0.00891
																																										3.25	0.00792	3.25	0.06139	3.25	0.05149	3.25	0.00891
																																										3.26	0.00792	3.26	0.05941	3.26	0.0505	3.26	0.0099
																																										3.27	0.00792	3.27	0.05842	3.27	0.0505	3.27	0.0099
																																										3.28	0.00792	3.28	0.05644	3.28	0.0495	3.28	0.0099
																																										3.29	0.00792	3.29	0.05545	3.29	0.04851	3.29	0.01089
																																										3.3	0.00792	3.3	0.05347	3.3	0.04653	3.3	0.01188
																																										3.31	0.00792	3.31	0.05347	3.31	0.04554	3.31	0.01188
																																										3.32	0.00792	3.32	0.05149	3.32	0.04455	3.32	0.01287
																																										3.33	0.00792	3.33	0.05149	3.33	0.04356	3.33	0.01287
																																										3.34	0.00792	3.34	0.0495	3.34	0.04257	3.34	0.01287
																																										3.35	0.00792	3.35	0.04851	3.35	0.04059	3.35	0.01287
																																										3.36	0.00792	3.36	0.04653	3.36	0.03861	3.36	0.01287
																																										3.37	0.00792	3.37	0.04554	3.37	0.03663	3.37	0.01287
																																										3.38	0.00792	3.38	0.04455	3.38	0.03465	3.38	0.01287
																																										3.39	0.00792	3.39	0.04356	3.39	0.03267	3.39	0.01287
																																										3.4	0.00792	3.4	0.04158	3.4	0.03069	3.4	0.01287
																																										3.41	0.00792	3.41	0.04059	3.41	0.02871	3.41	0.01287
																																										3.42	0.00792	3.42	0.03861	3.42	0.02673	3.42	0.01287
																																										3.43	0.00792	3.43	0.03762	3.43	0.02475	3.43	0.01287
																																										3.44	0.00792	3.44	0.03564	3.44	0.02277	3.44	0.01287
																																										3.45	0.00792	3.45	0.03465	3.45	0.02079	3.45	0.01287
																																										3.46	0.00792	3.46	0.03267	3.46	0.01881	3.46	0.01287
																																										3.47	0.00792	3.47	0.03267	3.47	0.01683	3.47	0.01287
																																										3.48	0.00792	3.48	0.03069	3.48	0.01485	3.48	0.01287
																																										3.49	0.00792	3.49	0.0297	3.49	0.01287	3.49	0.01287
																																										3.5	0.00792	3.5	0.02772	3.5	0.01089	3.5	0.01287
																																										3.51	0.00792	3.51	0.02574	3.51	0.00891	3.51	0.01287
																																										3.52	0.00792	3.52	0.02376	3.52	0.00693	3.52	0.01287
																																										3.53	0.00792	3.53	0.02178	3.53	0.00495	3.53	0.01287
																																										3.54	0.00792	3.54	0.0198	3.54	0.00297	3.54	0.01287
																																										3.55	0.00792	3.55	0.01782	3.55	0.000990099	3.55	0.01287
																																										3.56	0.00792	3.56	0.01584	3.56	0.000990099	3.56	0.01287
																																										3.57	0.00792	3.57	0.01485	3.57	0.00297	3.57	0.01287
																																										3.58	0.00792	3.58	0.01287	3.58	0.00495	3.58	0.01287
																																										3.59	0.00792	3.59	0.01089	3.59	0.00693	3.59	0.01287
																																										3.6	0.00792	3.6	0.0099	3.6	0.00891	3.6	0.01287
																																										3.61	0.00693	3.61	0.00891	3.61	0.01089	3.61	0.01287
																																										3.62	0.00693	3.62	0.00693	3.62	0.01287	3.62	0.01287
																																										3.63	0.00693	3.63	0.00495	3.63	0.01485	3.63	0.01287
																																										3.64	0.00693	3.64	0.00297	3.64	0.01683	3.64	0.01287
																																										3.65	0.00693	3.65	0.00198	3.65	0.01881	3.65	0.01287
																																										3.66	0.00693	3.66	1.35525e-18	3.66	0.02079	3.66	0.01287
																																										3.67	0.00594	3.67	0.000990099	3.67	0.02277	3.67	0.01287
																																										3.68	0.00594	3.68	0.00297	3.68	0.02475	3.68	0.01287
																																										3.69	0.00495	3.69	0.00297	3.69	0.02673	3.69	0.01188
																																										3.7	0.00495	3.7	0.00495	3.7	0.02871	3.7	0.01188
																																										3.71	0.00396	3.71	0.00495	3.71	0.03069	3.71	0.01188
																																										3.72	0.00396	3.72	0.00693	3.72	0.03267	3.72	0.01188
																																										3.73	0.00297	3.73	0.00792	3.73	0.03465	3.73	0.01188
																																										3.74	0.00297	3.74	0.00891	3.74	0.03663	3.74	0.01188
																																										3.75	0.00297	3.75	0.01089	3.75	0.03861	3.75	0.01188
																																										3.76	0.00297	3.76	0.01188	3.76	0.04059	3.76	0.01188
																																										3.77	0.00198	3.77	0.01287	3.77	0.04257	3.77	0.01188
																																										3.78	0.000990099	3.78	0.01386	3.78	0.04455	3.78	0.01188
																																										3.79	2.71051e-19	3.79	0.01485	3.79	0.04653	3.79	0.01188
																																										3.8	0.000990099	3.8	0.01584	3.8	0.04851	3.8	0.01188
																																										3.81	0.00198	3.81	0.01683	3.81	0.0505	3.81	0.01188
																																										3.82	0.00297	3.82	0.01782	3.82	0.05248	3.82	0.01188
																																										3.83	0.00297	3.83	0.01881	3.83	0.05446	3.83	0.01188
																																										3.84	0.00297	3.84	0.02079	3.84	0.05644	3.84	0.01188
																																										3.85	0.00297	3.85	0.02178	3.85	0.05842	3.85	0.01188
																																										3.86	0.00297	3.86	0.02376	3.86	0.0604	3.86	0.01188
																																										3.87	0.00396	3.87	0.02475	3.87	0.06139	3.87	0.01089
																																										3.88	0.00396	3.88	0.02673	3.88	0.06337	3.88	0.01089
																																										3.89	0.00495	3.89	0.02772	3.89	0.06535	3.89	0.01089
																																										3.9	0.00495	3.9	0.0297	3.9	0.06634	3.9	0.01089
																																										3.91	0.00594	3.91	0.0297	3.91	0.06733	3.91	0.0099
																																										3.92	0.00594	3.92	0.03069	3.92	0.06931	3.92	0.0099
																																										3.93	0.00594	3.93	0.03069	3.93	0.0703	3.93	0.0099
																																										3.94	0.00594	3.94	0.03168	3.94	0.07129	3.94	0.0099
																																										3.95	0.00594	3.95	0.03168	3.95	0.07228	3.95	0.0099
																																										3.96	0.00594	3.96	0.03267	3.96	0.07327	3.96	0.0099
																																										3.97	0.00594	3.97	0.03267	3.97	0.07426	3.97	0.0099
																																										3.98	0.00594	3.98	0.03366	3.98	0.07525	3.98	0.0099
																																										3.99	0.00594	3.99	0.03366	3.99	0.07624	3.99	0.0099
																																										4	0.00594	4	0.03465	4	0.07723	4	0.0099
																																										4.01	0.00594	4.01	0.03465	4.01	0.07822	4.01	0.0099
																																										4.02	0.00594	4.02	0.03564	4.02	0.07921	4.02	0.0099
																																										4.03	0.00594	4.03	0.03564	4.03	0.0802	4.03	0.0099
																																										4.04	0.00594	4.04	0.03564	4.04	0.08119	4.04	0.0099
																																										4.05	0.00693	4.05	0.03564	4.05	0.08218	4.05	0.00891
																																										4.06	0.00693	4.06	0.03564	4.06	0.08317	4.06	0.00891
																																										4.07	0.00693	4.07	0.03564	4.07	0.08416	4.07	0.00792
																																										4.08	0.00693	4.08	0.03564	4.08	0.08416	4.08	0.00792
																																										4.09	0.00693	4.09	0.03564	4.09	0.08515	4.09	0.00792
																																										4.1	0.00693	4.1	0.03564	4.1	0.08515	4.1	0.00693
																																										4.11	0.00693	4.11	0.03564	4.11	0.08515	4.11	0.00594
																																										4.12	0.00693	4.12	0.03564	4.12	0.08515	4.12	0.00495
																																										4.13	0.00693	4.13	0.03564	4.13	0.08515	4.13	0.00495
																																										4.14	0.00693	4.14	0.03564	4.14	0.08515	4.14	0.00495
																																										4.15	0.00693	4.15	0.03465	4.15	0.08515	4.15	0.00495
																																										4.16	0.00693	4.16	0.03465	4.16	0.08515	4.16	0.00495
																																										4.17	0.00693	4.17	0.03366	4.17	0.08515	4.17	0.00495
																																										4.18	0.00693	4.18	0.03366	4.18	0.08515	4.18	0.00495
																																										4.19	0.00693	4.19	0.03267	4.19	0.08515	4.19	0.00495
																																										4.2	0.00693	4.2	0.03168	4.2	0.08515	4.2	0.00495
																																										4.21	0.00693	4.21	0.03069	4.21	0.08515	4.21	0.00495
																																										4.22	0.00693	4.22	0.0297	4.22	0.08416	4.22	0.00495
																																										4.23	0.00693	4.23	0.02871	4.23	0.08317	4.23	0.00495
																																										4.24	0.00693	4.24	0.02772	4.24	0.08317	4.24	0.00495
																																										4.25	0.00693	4.25	0.02574	4.25	0.08218	4.25	0.00396
																																										4.26	0.00693	4.26	0.02574	4.26	0.08119	4.26	0.00396
																																										4.27	0.00693	4.27	0.02376	4.27	0.0802	4.27	0.00297
																																										4.28	0.00693	4.28	0.02376	4.28	0.0802	4.28	0.00297
																																										4.29	0.00693	4.29	0.02178	4.29	0.07921	4.29	0.00297
																																										4.3	0.00693	4.3	0.02079	4.3	0.07822	4.3	0.00198
																																										4.31	0.00693	4.31	0.01881	4.31	0.07723	4.31	0.000990099
																																										4.32	0.00693	4.32	0.01881	4.32	0.07624	4.32	0.000990099
																																										4.33	0.00693	4.33	0.01782	4.33	0.07525	4.33	0
																																										4.34	0.00693	4.34	0.01683	4.34	0.07327	4.34	0
																																										4.35	0.00693	4.35	0.01485	4.35	0.07228	4.35	0
																																										4.36	0.00693	4.36	0.01386	4.36	0.0703	4.36	0
																																										4.37	0.00693	4.37	0.01188	4.37	0.06832	4.37	0
																																										4.38	0.00693	4.38	0.01188	4.38	0.06733	4.38	0
																																										4.39	0.00693	4.39	0.01089	4.39	0.06535	4.39	0
																																										4.4	0.00693	4.4	0.0099	4.4	0.06337	4.4	0
																																										4.41	0.00693	4.41	0.00792	4.41	0.06139	4.41	0
																																										4.42	0.00693	4.42	0.00693	4.42	0.05941	4.42	0
																																										4.43	0.00693	4.43	0.00495	4.43	0.05743	4.43	0
																																										4.44	0.00693	4.44	0.00396	4.44	0.05545	4.44	0
																																										4.45	0.00693	4.45	0.00198	4.45	0.05347	4.45	0
																																										4.46	0.00693	4.46	0.000990099	4.46	0.05149	4.46	0
																																										4.47	0.00693	4.47	0.000990099	4.47	0.0495	4.47	0
																																										4.48	0.00594	4.48	0.000990099	4.48	0.04851	4.48	0
																																										4.49	0.00594	4.49	0.00297	4.49	0.04752	4.49	0
																																										4.5	0.00495	4.5	0.00297	4.5	0.04554	4.5	0
																																										4.51	0.00495	4.51	0.00495	4.51	0.04356	4.51	0
																																										4.52	0.00396	4.52	0.00594	4.52	0.04257	4.52	0
																																										4.53	0.00396	4.53	0.00792	4.53	0.04059	4.53	0
																																										4.54	0.00396	4.54	0.0099	4.54	0.03861	4.54	0
																																										4.55	0.00396	4.55	0.01188	4.55	0.03762	4.55	0
																																										4.56	0.00297	4.56	0.01386	4.56	0.03564	4.56	0
																																										4.57	0.00297	4.57	0.01584	4.57	0.03465	4.57	0
																																										4.58	0.00198	4.58	0.01584	4.58	0.03267	4.58	0
																																										4.59	0.00198	4.59	0.01782	4.59	0.03069	4.59	0
																																										4.6	0.00198	4.6	0.0198	4.6	0.02871	4.6	0
																																										4.61	0.00198	4.61	0.02079	4.61	0.02673	4.61	0
																																										4.62	0.000990099	4.62	0.02178	4.62	0.02475	4.62	0
																																										4.63	0.000990099	4.63	0.02376	4.63	0.02277	4.63	0
																																										4.64	0.000990099	4.64	0.02574	4.64	0.02079	4.64	0
																																										4.65	0.000990099	4.65	0.02772	4.65	0.01881	4.65	0
																																										4.66	0.000990099	4.66	0.02871	4.66	0.01683	4.66	0
																																										4.67	0.000990099	4.67	0.03069	4.67	0.01485	4.67	0
																																										4.68	0.000990099	4.68	0.03168	4.68	0.01287	4.68	0
																																										4.69	0.000990099	4.69	0.03366	4.69	0.01089	4.69	0
																																										4.7	0.000990099	4.7	0.03465	4.7	0.00891	4.7	0
																																										4.71	0.000990099	4.71	0.03663	4.71	0.00693	4.71	0
																																										4.72	2.71051e-19	4.72	0.03762	4.72	0.00495	4.72	0
																																										4.73	0.000990099	4.73	0.03861	4.73	0.00396	4.73	0
																																										4.74	0.000990099	4.74	0.0396	4.74	0.00198	4.74	0
																																										4.75	0.000990099	4.75	0.04059	4.75	1.35525e-18	4.75	0
																																										4.76	0.00198	4.76	0.04257	4.76	0.00198	4.76	0
																																										4.77	0.00297	4.77	0.04356	4.77	0.00396	4.77	0
																																										4.78	0.00495	4.78	0.04356	4.78	0.00495	4.78	0.000990099
																																										4.79	0.00693	4.79	0.04455	4.79	0.00693	4.79	0.000990099
																																										4.8	0.00891	4.8	0.04455	4.8	0.00792	4.8	0.00198
																																										4.81	0.0099	4.81	0.04554	4.81	0.0099	4.81	0.00198
																																										4.82	0.01089	4.82	0.04653	4.82	0.01188	4.82	0.00198
																																										4.83	0.01287	4.83	0.04752	4.83	0.01386	4.83	0.00297
																																										4.84	0.01287	4.84	0.04851	4.84	0.01584	4.84	0.00198
																																										4.85	0.01287	4.85	0.0505	4.85	0.01782	4.85	0.000990099
																																										4.86	0.01287	4.86	0.05149	4.86	0.0198	4.86	0.000990099
																																										4.87	0.01287	4.87	0.05347	4.87	0.02178	4.87	0.000990099
																																										4.88	0.01287	4.88	0.05545	4.88	0.02376	4.88	0.000990099
																																										4.89	0.01287	4.89	0.05743	4.89	0.02574	4.89	0.000990099
																																										4.9	0.01287	4.9	0.05941	4.9	0.02772	4.9	0.000990099
																																										4.91	0.01386	4.91	0.0604	4.91	0.02871	4.91	0.00198
																																										4.92	0.01485	4.92	0.0604	4.92	0.03069	4.92	0.00198
																																										4.93	0.01485	4.93	0.06139	4.93	0.03267	4.93	0.00198
																																										4.94	0.01584	4.94	0.06139	4.94	0.03366	4.94	0.00297
																																										4.95	0.01584	4.95	0.06238	4.95	0.03465	4.95	0.00297
																																										4.96	0.01782	4.96	0.06139	4.96	0.03465	4.96	0.00594
																																										4.97	0.01782	4.97	0.06139	4.97	0.03564	4.97	0.00594
																																										4.98	0.01881	4.98	0.06139	4.98	0.03663	4.98	0.00693
																																										4.99	0.0198	4.99	0.06139	4.99	0.03762	4.99	0.00792
																																										5	0.0198	5	0.06139	5	0.03861	5	0.00792
																																										5.01	0.0198	5.01	0.06139	5.01	0.0396	5.01	0.00891
																																										5.02	0.0198	5.02	0.06139	5.02	0.04059	5.02	0.00891
																																										5.03	0.0198	5.03	0.06238	5.03	0.04158	5.03	0.00891
																																										5.04	0.0198	5.04	0.06238	5.04	0.04257	5.04	0.0099
																																										5.05	0.0198	5.05	0.06337	5.05	0.04356	5.05	0.0099
																																										5.06	0.0198	5.06	0.06337	5.06	0.04455	5.06	0.0099
																																										5.07	0.0198	5.07	0.06337	5.07	0.04554	5.07	0.0099
																																										5.08	0.0198	5.08	0.06337	5.08	0.04653	5.08	0.0099
																																										5.09	0.0198	5.09	0.06337	5.09	0.04653	5.09	0.0099
																																										5.1	0.0198	5.1	0.06337	5.1	0.04752	5.1	0.0099
																																										5.11	0.0198	5.11	0.06337	5.11	0.04752	5.11	0.0099
																																										5.12	0.0198	5.12	0.06337	5.12	0.04752	5.12	0.0099
																																										5.13	0.0198	5.13	0.06337	5.13	0.04752	5.13	0.0099
																																										5.14	0.0198	5.14	0.06337	5.14	0.04752	5.14	0.0099
																																										5.15	0.0198	5.15	0.06337	5.15	0.04752	5.15	0.0099
																																										5.16	0.0198	5.16	0.06238	5.16	0.04752	5.16	0.0099
																																										5.17	0.0198	5.17	0.06238	5.17	0.04752	5.17	0.0099
																																										5.18	0.0198	5.18	0.06139	5.18	0.04752	5.18	0.0099
																																										5.19	0.0198	5.19	0.06139	5.19	0.04752	5.19	0.0099
																																										5.2	0.0198	5.2	0.05941	5.2	0.04752	5.2	0.0099
																																										5.21	0.0198	5.21	0.05842	5.21	0.04653	5.21	0.0099
																																										5.22	0.0198	5.22	0.05743	5.22	0.04653	5.22	0.0099
																																										5.23	0.0198	5.23	0.05644	5.23	0.04554	5.23	0.0099
																																										5.24	0.0198	5.24	0.05545	5.24	0.04554	5.24	0.0099
																																										5.25	0.0198	5.25	0.05446	5.25	0.04554	5.25	0.0099
																																										5.26	0.0198	5.26	0.05347	5.26	0.04554	5.26	0.0099
																																										5.27	0.0198	5.27	0.05347	5.27	0.04554	5.27	0.0099
																																										5.28	0.0198	5.28	0.05248	5.28	0.04554	5.28	0.0099
																																										5.29	0.0198	5.29	0.05248	5.29	0.04554	5.29	0.0099
																																										5.3	0.0198	5.3	0.05149	5.3	0.04554	5.3	0.0099
																																										5.31	0.0198	5.31	0.05149	5.31	0.04554	5.31	0.0099
																																										5.32	0.0198	5.32	0.0505	5.32	0.04554	5.32	0.0099
																																										5.33	0.0198	5.33	0.0505	5.33	0.04455	5.33	0.0099
																																										5.34	0.0198	5.34	0.0505	5.34	0.04356	5.34	0.0099
																																										5.35	0.0198	5.35	0.0495	5.35	0.04257	5.35	0.0099
																																										5.36	0.0198	5.36	0.04851	5.36	0.04158	5.36	0.0099
																																										5.37	0.0198	5.37	0.04752	5.37	0.0396	5.37	0.0099
																																										5.38	0.01881	5.38	0.04653	5.38	0.03762	5.38	0.0099
																																										5.39	0.01881	5.39	0.04653	5.39	0.03663	5.39	0.0099
																																										5.4	0.01881	5.4	0.04554	5.4	0.03465	5.4	0.0099
																																										5.41	0.01881	5.41	0.04455	5.41	0.03267	5.41	0.0099
																																										5.42	0.01881	5.42	0.04356	5.42	0.03069	5.42	0.0099
																																										5.43	0.01881	5.43	0.04257	5.43	0.02871	5.43	0.0099
																																										5.44	0.01881	5.44	0.04158	5.44	0.02673	5.44	0.0099
																																										5.45	0.01881	5.45	0.04059	5.45	0.02475	5.45	0.0099
																																										5.46	0.01782	5.46	0.0396	5.46	0.02277	5.46	0.0099
																																										5.47	0.01683	5.47	0.03861	5.47	0.02079	5.47	0.0099
																																										5.48	0.01584	5.48	0.03762	5.48	0.01881	5.48	0.0099
																																										5.49	0.01386	5.49	0.03762	5.49	0.01782	5.49	0.0099
																																										5.5	0.01287	5.5	0.03663	5.5	0.01683	5.5	0.0099
																																										5.51	0.01188	5.51	0.03663	5.51	0.01485	5.51	0.0099
																																										5.52	0.01089	5.52	0.03564	5.52	0.01386	5.52	0.00891
																																										5.53	0.00891	5.53	0.03564	5.53	0.01287	5.53	0.00891
																																										5.54	0.00891	5.54	0.03465	5.54	0.01089	5.54	0.00891
																																										5.55	0.00891	5.55	0.03366	5.55	0.00891	5.55	0.00891
																																										5.56	0.00891	5.56	0.03267	5.56	0.00792	5.56	0.00891
																																										5.57	0.00792	5.57	0.03168	5.57	0.00594	5.57	0.00891
																																										5.58	0.00792	5.58	0.0297	5.58	0.00495	5.58	0.00891
																																										5.59	0.00693	5.59	0.02871	5.59	0.00297	5.59	0.00891
																																										5.6	0.00693	5.6	0.02673	5.6	0.000990099	5.6	0.00891
																																										5.61	0.00594	5.61	0.02574	5.61	0.000990099	5.61	0.00891
																																										5.62	0.00594	5.62	0.02376	5.62	0.00297	5.62	0.00891
																																										5.63	0.00594	5.63	0.02079	5.63	0.00495	5.63	0.0099
																																										5.64	0.00495	5.64	0.0198	5.64	0.00693	5.64	0.0099
																																										5.65	0.00396	5.65	0.01881	5.65	0.00891	5.65	0.0099
																																										5.66	0.00297	5.66	0.01782	5.66	0.01089	5.66	0.0099
																																										5.67	0.00198	5.67	0.01683	5.67	0.01287	5.67	0.0099
																																										5.68	0.000990099	5.68	0.01584	5.68	0.01485	5.68	0.0099
																																										5.69	8.13152e-19	5.69	0.01485	5.69	0.01683	5.69	0.0099
																																										5.7	0.000990099	5.7	0.01386	5.7	0.01881	5.7	0.0099
																																										5.71	0.00198	5.71	0.01287	5.71	0.02079	5.71	0.0099
																																										5.72	0.00297	5.72	0.01188	5.72	0.02277	5.72	0.00891
																																										5.73	0.00495	5.73	0.01089	5.73	0.02475	5.73	0.00891
																																										5.74	0.00693	5.74	0.01089	5.74	0.02574	5.74	0.00891
																																										5.75	0.00792	5.75	0.0099	5.75	0.02772	5.75	0.00891
																																										5.76	0.00792	5.76	0.00792	5.76	0.0297	5.76	0.00891
																																										5.77	0.00891	5.77	0.00693	5.77	0.03168	5.77	0.0099
																																										5.78	0.0099	5.78	0.00495	5.78	0.03366	5.78	0.0099
																																										5.79	0.01089	5.79	0.00495	5.79	0.03465	5.79	0.00891
																																										5.8	0.01188	5.8	0.00297	5.8	0.03663	5.8	0.00891
																																										5.81	0.01287	5.81	0.00297	5.81	0.03762	5.81	0.00792
																																										5.82	0.01188	5.82	2.71051e-19	5.82	0.04059	5.82	0.01188
																																										5.83	0.01188	5.83	0.000990099	5.83	0.04257	5.83	0.01188
																																										5.84	0.01386	5.84	0.00198	5.84	0.04455	5.84	0.01089
																																										5.85	0.01485	5.85	0.00297	5.85	0.04653	5.85	0.01089
																																										5.86	0.01584	5.86	0.00396	5.86	0.04851	5.86	0.01188
																																										5.87	0.01584	5.87	0.00495	5.87	0.0505	5.87	0.01188
																																										5.88	0.01683	5.88	0.00594	5.88	0.05248	5.88	0.01188
																																										5.89	0.01782	5.89	0.00693	5.89	0.05446	5.89	0.01188
																																										5.9	0.01881	5.9	0.00792	5.9	0.05644	5.9	0.01188
																																										5.91	0.0198	5.91	0.00891	5.91	0.05842	5.91	0.01188
																																										5.92	0.02178	5.92	0.00891	5.92	0.05941	5.92	0.01089
																																										5.93	0.02376	5.93	0.00891	5.93	0.06139	5.93	0.01089
																																										5.94	0.02376	5.94	0.0099	5.94	0.06337	5.94	0.01089
																																										5.95	0.02475	5.95	0.0099	5.95	0.06436	5.95	0.0099
																																										5.96	0.02475	5.96	0.01188	5.96	0.06535	5.96	0.0099
																																										5.97	0.02772	5.97	0.01089	5.97	0.06535	5.97	0.00693
																																										5.98	0.02772	5.98	0.01188	5.98	0.06634	5.98	0.00792
																																										5.99	0.02871	5.99	0.01188	5.99	0.06733	5.99	0.00693
																																										6	0.0297	6	0.01188	6	0.06832	6	0.00594
																																										6.01	0.0297	6.01	0.01287	6.01	0.06931	6.01	0.00594
																																										6.02	0.0297	6.02	0.01287	6.02	0.0703	6.02	0.00495
																																										6.03	0.0297	6.03	0.01287	6.03	0.07129	6.03	0.00495
																																										6.04	0.0297	6.04	0.01386	6.04	0.07228	6.04	0.00495
																																										6.05	0.0297	6.05	0.01386	6.05	0.07327	6.05	0.00495
																																										6.06	0.0297	6.06	0.01485	6.06	0.07426	6.06	0.00495
																																										6.07	0.0297	6.07	0.01485	6.07	0.07525	6.07	0.00594
																																										6.08	0.0297	6.08	0.01485	6.08	0.07624	6.08	0.00594
																																										6.09	0.0297	6.09	0.01485	6.09	0.07723	6.09	0.00594
																																										6.1	0.0297	6.1	0.01485	6.1	0.07822	6.1	0.00594
																																										6.11	0.0297	6.11	0.01485	6.11	0.07921	6.11	0.00594
																																										6.12	0.0297	6.12	0.01485	6.12	0.07921	6.12	0.00594
																																										6.13	0.0297	6.13	0.01485	6.13	0.07921	6.13	0.00594
																																										6.14	0.0297	6.14	0.01485	6.14	0.07921	6.14	0.00594
																																										6.15	0.0297	6.15	0.01485	6.15	0.0802	6.15	0.00594
																																										6.16	0.0297	6.16	0.01485	6.16	0.0802	6.16	0.00594
																																										6.17	0.0297	6.17	0.01485	6.17	0.08119	6.17	0.00594
																																										6.18	0.0297	6.18	0.01485	6.18	0.08119	6.18	0.00594
																																										6.19	0.0297	6.19	0.01485	6.19	0.08218	6.19	0.00594
																																										6.2	0.0297	6.2	0.01485	6.2	0.08218	6.2	0.00594
																																										6.21	0.0297	6.21	0.01386	6.21	0.08317	6.21	0.00693
																																										6.22	0.0297	6.22	0.01386	6.22	0.08218	6.22	0.00693
																																										6.23	0.0297	6.23	0.01386	6.23	0.08317	6.23	0.00792
																																										6.24	0.0297	6.24	0.01386	6.24	0.08218	6.24	0.00792
																																										6.25	0.0297	6.25	0.01386	6.25	0.08317	6.25	0.00891
																																										6.26	0.0297	6.26	0.01386	6.26	0.08317	6.26	0.00891
																																										6.27	0.0297	6.27	0.01386	6.27	0.08317	6.27	0.00891
																																										6.28	0.0297	6.28	0.01287	6.28	0.08317	6.28	0.00891
																																										6.29	0.0297	6.29	0.01188	6.29	0.08317	6.29	0.00891
																																										6.3	0.0297	6.3	0.01188	6.3	0.08317	6.3	0.00891
																																										6.31	0.0297	6.31	0.01089	6.31	0.08317	6.31	0.00891
																																										6.32	0.0297	6.32	0.0099	6.32	0.08317	6.32	0.00891
																																										6.33	0.0297	6.33	0.00891	6.33	0.08317	6.33	0.00891
																																										6.34	0.0297	6.34	0.00891	6.34	0.08218	6.34	0.0099
																																										6.35	0.0297	6.35	0.00891	6.35	0.08119	6.35	0.0099
																																										6.36	0.0297	6.36	0.00792	6.36	0.0802	6.36	0.0099
																																										6.37	0.0297	6.37	0.00792	6.37	0.07921	6.37	0.0099
																																										6.38	0.0297	6.38	0.00693	6.38	0.07822	6.38	0.0099
																																										6.39	0.02871	6.39	0.00693	6.39	0.07723	6.39	0.01089
																																										6.4	0.02871	6.4	0.00693	6.4	0.07624	6.4	0.01089
																																										6.41	0.02871	6.41	0.00693	6.41	0.07525	6.41	0.01089
																																										6.42	0.02772	6.42	0.00693	6.42	0.07426	6.42	0.01089
																																										6.43	0.02772	6.43	0.00594	6.43	0.07327	6.43	0.01089
																																										6.44	0.02772	6.44	0.00594	6.44	0.07228	6.44	0.01089
																																										6.45	0.02772	6.45	0.00495	6.45	0.07129	6.45	0.01089
																																										6.46	0.02772	6.46	0.00396	6.46	0.06931	6.46	0.01089
																																										6.47	0.02673	6.47	0.00297	6.47	0.06832	6.47	0.01089
																																										6.48	0.02574	6.48	0.00198	6.48	0.06634	6.48	0.01089
																																										6.49	0.02475	6.49	0.000990099	6.49	0.06436	6.49	0.01089
																																										6.5	0.02376	6.5	1.35525e-18	6.5	0.06238	6.5	0.01188
																																										6.51	0.02277	6.51	0.000990099	6.51	0.06139	6.51	0.01188
																																										6.52	0.02277	6.52	0.00198	6.52	0.05941	6.52	0.01188
																																										6.53	0.02178	6.53	0.00297	6.53	0.05941	6.53	0.01287
																																										6.54	0.02079	6.54	0.00297	6.54	0.05743	6.54	0.01287
																																										6.55	0.02079	6.55	0.00396	6.55	0.05644	6.55	0.01287
																																										6.56	0.0198	6.56	0.00396	6.56	0.05446	6.56	0.01287
																																										6.57	0.01881	6.57	0.00396	6.57	0.05347	6.57	0.01386
																																										6.58	0.01881	6.58	0.00495	6.58	0.05149	6.58	0.01386
																																										6.59	0.01782	6.59	0.00594	6.59	0.0505	6.59	0.01485
																																										6.6	0.01683	6.6	0.00693	6.6	0.0495	6.6	0.01485
																																										6.61	0.01584	6.61	0.00891	6.61	0.04851	6.61	0.01485
																																										6.62	0.01485	6.62	0.0099	6.62	0.04653	6.62	0.01485
																																										6.63	0.01485	6.63	0.01188	6.63	0.04455	6.63	0.01485
																																										6.64	0.01485	6.64	0.01485	6.64	0.04257	6.64	0.01386
																																										6.65	0.01386	6.65	0.01584	6.65	0.04059	6.65	0.01386
																																										6.66	0.01287	6.66	0.01683	6.66	0.03861	6.66	0.01287
																																										6.67	0.01188	6.67	0.01782	6.67	0.03663	6.67	0.01287
																																										6.68	0.01089	6.68	0.01881	6.68	0.03465	6.68	0.01287
																																										6.69	0.0099	6.69	0.0198	6.69	0.03267	6.69	0.01287
																																										6.7	0.00891	6.7	0.02079	6.7	0.03069	6.7	0.01287
																																										6.71	0.00792	6.71	0.02178	6.71	0.02871	6.71	0.01287
																																										6.72	0.00693	6.72	0.02277	6.72	0.02673	6.72	0.01287
																																										6.73	0.00594	6.73	0.02376	6.73	0.02475	6.73	0.01386
																																										6.74	0.00495	6.74	0.02475	6.74	0.02277	6.74	0.01386
																																										6.75	0.00297	6.75	0.02475	6.75	0.02178	6.75	0.01485
																																										6.76	0.000990099	6.76	0.02475	6.76	0.0198	6.76	0.01485
																																										6.77	0.000990099	6.77	0.02673	6.77	0.01782	6.77	0.01485
																																										6.78	0.000990099	6.78	0.02772	6.78	0.01584	6.78	0.01386
																																										6.79	2.71051e-19	6.79	0.0297	6.79	0.01485	6.79	0.01485
																																										6.8	2.71051e-19	6.8	0.03069	6.8	0.01287	6.8	0.01485
																																										6.81	2.71051e-19	6.81	0.03267	6.81	0.01089	6.81	0.01485
																																										6.82	2.71051e-19	6.82	0.03366	6.82	0.00891	6.82	0.01485
																																										6.83	0.000990099	6.83	0.03663	6.83	0.00594	6.83	0.01089
																																										6.84	0.000990099	6.84	0.03762	6.84	0.00396	6.84	0.0099
																																										6.85	2.71051e-19	6.85	0.03861	6.85	0.00198	6.85	0.0099
																																										6.86	0.000990099	6.86	0.0396	6.86	1.35525e-18	6.86	0.01089
																																										6.87	0.00198	6.87	0.04059	6.87	0.00198	6.87	0.01089
																																										6.88	0.00198	6.88	0.04158	6.88	0.00396	6.88	0.01089
																																										6.89	0.00297	6.89	0.04257	6.89	0.00594	6.89	0.01089
																																										6.9	0.00396	6.9	0.04356	6.9	0.00792	6.9	0.01089
																																										6.91	0.00495	6.91	0.04455	6.91	0.0099	6.91	0.01089
																																										6.92	0.00594	6.92	0.04554	6.92	0.01188	6.92	0.01089
																																										6.93	0.00693	6.93	0.04653	6.93	0.01386	6.93	0.01089
																																										6.94	0.00792	6.94	0.04752	6.94	0.01584	6.94	0.01089
																																										6.95	0.00792	6.95	0.04851	6.95	0.01782	6.95	0.0099
																																										6.96	0.00792	6.96	0.0495	6.96	0.0198	6.96	0.0099
																																										6.97	0.00792	6.97	0.05149	6.97	0.02178	6.97	0.0099
																																										6.98	0.00891	6.98	0.05248	6.98	0.02376	6.98	0.0099
																																										6.99	0.00891	6.99	0.05446	6.99	0.02574	6.99	0.00891
																																										7	0.00891	7	0.05545	7	0.02772	7	0.00891
																																										7.01	0.00891	7.01	0.05644	7.01	0.0297	7.01	0.00891
																																										7.02	0.00891	7.02	0.05842	7.02	0.03168	7.02	0.00891
																																										7.03	0.00891	7.03	0.05941	7.03	0.03366	7.03	0.00891
																																										7.04	0.00891	7.04	0.0604	7.04	0.03564	7.04	0.00891
																																										7.05	0.00891	7.05	0.06139	7.05	0.03762	7.05	0.00891
																																										7.06	0.00891	7.06	0.06238	7.06	0.0396	7.06	0.00792
																																										7.07	0.00891	7.07	0.06337	7.07	0.04158	7.07	0.00792
																																										7.08	0.00891	7.08	0.06337	7.08	0.04356	7.08	0.00792
																																										7.09	0.00891	7.09	0.06436	7.09	0.04455	7.09	0.00792
																																										7.1	0.00891	7.1	0.06436	7.1	0.04554	7.1	0.00792
																																										7.11	0.00891	7.11	0.06535	7.11	0.04653	7.11	0.00792
																																										7.12	0.00891	7.12	0.06634	7.12	0.04851	7.12	0.00792
																																										7.13	0.00891	7.13	0.06733	7.13	0.04851	7.13	0.00792
																																										7.14	0.00891	7.14	0.06832	7.14	0.0495	7.14	0.00792
																																										7.15	0.00891	7.15	0.06931	7.15	0.0495	7.15	0.00792
																																										7.16	0.00891	7.16	0.0703	7.16	0.05149	7.16	0.00792
																																										7.17	0.00891	7.17	0.07129	7.17	0.05248	7.17	0.00792
																																										7.18	0.00891	7.18	0.07129	7.18	0.05446	7.18	0.00792
																																										7.19	0.00891	7.19	0.07228	7.19	0.05446	7.19	0.00792
																																										7.2	0.00891	7.2	0.07228	7.2	0.05545	7.2	0.00792
																																										7.21	0.00891	7.21	0.07327	7.21	0.05545	7.21	0.00792
																																										7.22	0.00891	7.22	0.07327	7.22	0.05644	7.22	0.00693
																																										7.23	0.00891	7.23	0.07327	7.23	0.05644	7.23	0.00693
																																										7.24	0.00891	7.24	0.07327	7.24	0.05743	7.24	0.00594
																																										7.25	0.00891	7.25	0.07327	7.25	0.05743	7.25	0.00594
																																										7.26	0.00891	7.26	0.07327	7.26	0.05842	7.26	0.00495
																																										7.27	0.00891	7.27	0.07327	7.27	0.05842	7.27	0.00495
																																										7.28	0.00891	7.28	0.07327	7.28	0.05842	7.28	0.00495
																																										7.29	0.00891	7.29	0.07228	7.29	0.05842	7.29	0.00495
																																										7.3	0.00891	7.3	0.07129	7.3	0.05842	7.3	0.00495
																																										7.31	0.00891	7.31	0.07129	7.31	0.05842	7.31	0.00495
																																										7.32	0.00891	7.32	0.0703	7.32	0.05842	7.32	0.00495
																																										7.33	0.00891	7.33	0.06931	7.33	0.05842	7.33	0.00495
																																										7.34	0.00891	7.34	0.06832	7.34	0.05842	7.34	0.00495
																																										7.35	0.00891	7.35	0.06832	7.35	0.05842	7.35	0.00396
																																										7.36	0.00891	7.36	0.06832	7.36	0.05842	7.36	0.00396
																																										7.37	0.00891	7.37	0.06733	7.37	0.05743	7.37	0.00396
																																										7.38	0.00891	7.38	0.06733	7.38	0.05743	7.38	0.00396
																																										7.39	0.00891	7.39	0.06634	7.39	0.05644	7.39	0.00396
																																										7.4	0.00891	7.4	0.06634	7.4	0.05545	7.4	0.00297
																																										7.41	0.00891	7.41	0.06634	7.41	0.05446	7.41	0.00297
																																										7.42	0.00891	7.42	0.06634	7.42	0.05347	7.42	0.00297
																																										7.43	0.00792	7.43	0.06634	7.43	0.05248	7.43	0.00297
																																										7.44	0.00792	7.44	0.06535	7.44	0.05149	7.44	0.00297
																																										7.45	0.00792	7.45	0.06535	7.45	0.0505	7.45	0.00297
																																										7.46	0.00792	7.46	0.06436	7.46	0.0495	7.46	0.00297
																																										7.47	0.00792	7.47	0.06337	7.47	0.04752	7.47	0.00297
																																										7.48	0.00693	7.48	0.06238	7.48	0.04752	7.48	0.00297
																																										7.49	0.00693	7.49	0.06139	7.49	0.04554	7.49	0.00297
																																										7.5	0.00594	7.5	0.0604	7.5	0.04455	7.5	0.00297
																																										7.51	0.00495	7.51	0.05941	7.51	0.04257	7.51	0.00198
																																										7.52	0.00396	7.52	0.05842	7.52	0.04158	7.52	0.00198
																																										7.53	0.00396	7.53	0.05743	7.53	0.0396	7.53	0.00198
																																										7.54	0.00396	7.54	0.05644	7.54	0.03861	7.54	0.00198
																																										7.55	0.00396	7.55	0.05644	7.55	0.03663	7.55	0.00198
																																										7.56	0.00396	7.56	0.05446	7.56	0.03564	7.56	0.00198
																																										7.57	0.00297	7.57	0.05446	7.57	0.03366	7.57	0.00198
																																										7.58	0.00198	7.58	0.05347	7.58	0.03267	7.58	0.000990099
																																										7.59	0.00198	7.59	0.05248	7.59	0.03069	7.59	0.000990099
																																										7.6	0.000990099	7.6	0.05149	7.6	0.0297	7.6	0
																																										7.61	2.71051e-19	7.61	0.05149	7.61	0.02871	7.61	0
																																										7.62	0.000990099	7.62	0.0495	7.62	0.02772	7.62	0
																																										7.63	0.000990099	7.63	0.04851	7.63	0.02574	7.63	0
																																										7.64	0.000990099	7.64	0.04653	7.64	0.02376	7.64	0
																																										7.65	0.000990099	7.65	0.04554	7.65	0.02178	7.65	0
																																										7.66	0.000990099	7.66	0.04356	7.66	0.0198	7.66	0
																																										7.67	0.000990099	7.67	0.04257	7.67	0.01782	7.67	0.000990099
																																										7.68	0.000990099	7.68	0.04059	7.68	0.01584	7.68	0.000990099
																																										7.69	0.000990099	7.69	0.0396	7.69	0.01386	7.69	0.00198
																																										7.7	0.000990099	7.7	0.03762	7.7	0.01188	7.7	0.00198
																																										7.71	0.000990099	7.71	0.03663	7.71	0.0099	7.71	0.00198
																																										7.72	0.000990099	7.72	0.03465	7.72	0.00792	7.72	0.00198
																																										7.73	0.000990099	7.73	0.03267	7.73	0.00594	7.73	0.00297
																																										7.74	0.000990099	7.74	0.03069	7.74	0.00396	7.74	0.00297
																																										7.75	0.000990099	7.75	0.02871	7.75	0.00198	7.75	0.00396
																																										7.76	0.00198	7.76	0.02772	7.76	0.000990099	7.76	0.00297
																																										7.77	0.00297	7.77	0.02673	7.77	0.000990099	7.77	0.00396
																																										7.78	0.00297	7.78	0.02475	7.78	0.00297	7.78	0.00396
																																										7.79	0.00297	7.79	0.02277	7.79	0.00495	7.79	0.00495
																																										7.8	0.00396	7.8	0.02079	7.8	0.00594	7.8	0.00396
																																										7.81	0.00396	7.81	0.0198	7.81	0.00792	7.81	0.00396
																																										7.82	0.00396	7.82	0.01881	7.82	0.0099	7.82	0.00396
																																										7.83	0.00396	7.83	0.01683	7.83	0.01188	7.83	0.00396
																																										7.84	0.00396	7.84	0.01485	7.84	0.01386	7.84	0.00396
																																										7.85	0.00396	7.85	0.01386	7.85	0.01584	7.85	0.00495
																																										7.86	0.00396	7.86	0.01188	7.86	0.01782	7.86	0.00495
																																										7.87	0.00396	7.87	0.01089	7.87	0.0198	7.87	0.00495
																																										7.88	0.00396	7.88	0.00891	7.88	0.02178	7.88	0.00495
																																										7.89	0.00396	7.89	0.00693	7.89	0.02376	7.89	0.00495
																																										7.9	0.00396	7.9	0.00495	7.9	0.02673	7.9	0.00594
																																										7.91	0.00396	7.91	0.00297	7.91	0.02871	7.91	0.00693
																																										7.92	0.00396	7.92	0.000990099	7.92	0.03069	7.92	0.00693
																																										7.93	0.00396	7.93	0.000990099	7.93	0.03267	7.93	0.00792
																																										7.94	0.00396	7.94	0.00297	7.94	0.03465	7.94	0.00792
																																										7.95	0.00396	7.95	0.00396	7.95	0.03663	7.95	0.00792
																																										7.96	0.00396	7.96	0.00495	7.96	0.03861	7.96	0.00891
																																										7.97	0.00396	7.97	0.00594	7.97	0.04059	7.97	0.00891
																																										7.98	0.00495	7.98	0.00693	7.98	0.04257	7.98	0.00891
																																										7.99	0.00495	7.99	0.00792	7.99	0.04455	7.99	0.00891
																																										8	0.00495	8	0.00891	8	0.04653	8	0.00891
																																										8.01	0.00495	8.01	0.01089	8.01	0.04851	8.01	0.0099
																																										8.02	0.00495	8.02	0.01287	8.02	0.0505	8.02	0.0099
																																										8.03	0.00495	8.03	0.01485	8.03	0.05248	8.03	0.0099
																																										8.04	0.00495	8.04	0.01683	8.04	0.05446	8.04	0.0099
																																										8.05	0.00495	8.05	0.01881	8.05	0.05644	8.05	0.01089
																																										8.06	0.00495	8.06	0.02079	8.06	0.05842	8.06	0.01089
																																										8.07	0.00495	8.07	0.02277	8.07	0.0604	8.07	0.01188
																																										8.08	0.00495	8.08	0.02475	8.08	0.06238	8.08	0.01188
																																										8.09	0.00495	8.09	0.02475	8.09	0.06436	8.09	0.01089
																																										8.1	0.00495	8.1	0.02574	8.1	0.06535	8.1	0.01089
																																										8.11	0.00495	8.11	0.02574	8.11	0.06634	8.11	0.01089
																																										8.12	0.00495	8.12	0.02673	8.12	0.06733	8.12	0.01089
																																										8.13	0.00495	8.13	0.02772	8.13	0.06931	8.13	0.01089
																																										8.14	0.00495	8.14	0.02871	8.14	0.06931	8.14	0.01089
																																										8.15	0.00495	8.15	0.0297	8.15	0.07129	8.15	0.01089
																																										8.16	0.00495	8.16	0.03069	8.16	0.07228	8.16	0.01089
																																										8.17	0.00495	8.17	0.03168	8.17	0.07426	8.17	0.01089
																																										8.18	0.00495	8.18	0.03267	8.18	0.07624	8.18	0.01089
																																										8.19	0.00495	8.19	0.03267	8.19	0.07822	8.19	0.01188
																																										8.2	0.00495	8.2	0.03366	8.2	0.07921	8.2	0.01188
																																										8.21	0.00495	8.21	0.03366	8.21	0.0802	8.21	0.01188
																																										8.22	0.00495	8.22	0.03465	8.22	0.08119	8.22	0.01188
																																										8.23	0.00495	8.23	0.03465	8.23	0.08119	8.23	0.01188
																																										8.24	0.00495	8.24	0.03465	8.24	0.08119	8.24	0.01188
																																										8.25	0.00495	8.25	0.03366	8.25	0.08119	8.25	0.01188
																																										8.26	0.00495	8.26	0.03366	8.26	0.08119	8.26	0.01188
																																										8.27	0.00495	8.27	0.03366	8.27	0.08119	8.27	0.01188
																																										8.28	0.00495	8.28	0.03366	8.28	0.08119	8.28	0.01188
																																										8.29	0.00495	8.29	0.03366	8.29	0.08119	8.29	0.01188
																																										8.3	0.00495	8.3	0.03366	8.3	0.08119	8.3	0.01188
																																										8.31	0.00495	8.31	0.03366	8.31	0.08119	8.31	0.01287
																																										8.32	0.00495	8.32	0.03366	8.32	0.08119	8.32	0.01287
																																										8.33	0.00495	8.33	0.03366	8.33	0.08119	8.33	0.01386
																																										8.34	0.00396	8.34	0.03366	8.34	0.08119	8.34	0.01584
																																										8.35	0.00396	8.35	0.03366	8.35	0.08119	8.35	0.01584
																																										8.36	0.00396	8.36	0.03366	8.36	0.08119	8.36	0.01584
																																										8.37	0.00396	8.37	0.03366	8.37	0.08119	8.37	0.01683
																																										8.38	0.00396	8.38	0.03366	8.38	0.08119	8.38	0.01683
																																										8.39	0.00396	8.39	0.03267	8.39	0.08119	8.39	0.01683
																																										8.4	0.00396	8.4	0.03168	8.4	0.0802	8.4	0.01683
																																										8.41	0.00396	8.41	0.03069	8.41	0.07921	8.41	0.01683
																																										8.42	0.00396	8.42	0.0297	8.42	0.07723	8.42	0.01683
																																										8.43	0.00396	8.43	0.02871	8.43	0.07624	8.43	0.01683
																																										8.44	0.00396	8.44	0.02772	8.44	0.07426	8.44	0.01683
																																										8.45	0.00396	8.45	0.02673	8.45	0.07327	8.45	0.01683
																																										8.46	0.00396	8.46	0.02673	8.46	0.07228	8.46	0.01683
																																										8.47	0.00396	8.47	0.02574	8.47	0.07129	8.47	0.01683
																																										8.48	0.00396	8.48	0.02574	8.48	0.0703	8.48	0.01683
																																										8.49	0.00297	8.49	0.02475	8.49	0.0703	8.49	0.01683
																																										8.5	0.00297	8.5	0.02376	8.5	0.06832	8.5	0.01683
																																										8.51	0.00198	8.51	0.02277	8.51	0.06832	8.51	0.01683
																																										8.52	0.000990099	8.52	0.02178	8.52	0.06634	8.52	0.01683
																																										8.53	0	8.53	0.02079	8.53	0.06535	8.53	0.01683
																																										8.54	0	8.54	0.0198	8.54	0.06337	8.54	0.01683
																																										8.55	0	8.55	0.01881	8.55	0.06139	8.55	0.01584
																																										8.56	0	8.56	0.01782	8.56	0.05941	8.56	0.01584
																																										8.57	0	8.57	0.01584	8.57	0.05743	8.57	0.01584
																																										8.58	0	8.58	0.01485	8.58	0.05545	8.58	0.01584
																																										8.59	0	8.59	0.01287	8.59	0.05347	8.59	0.01584
																																										8.6	0	8.6	0.01188	8.6	0.05149	8.6	0.01584
																																										8.61	0	8.61	0.0099	8.61	0.0495	8.61	0.01584
																																										8.62	0	8.62	0.00891	8.62	0.04752	8.62	0.01584
																																										8.63	0	8.63	0.00693	8.63	0.04554	8.63	0.01584
																																										8.64	0	8.64	0.00594	8.64	0.04356	8.64	0.01584
																																										8.65	0.000990099	8.65	0.00495	8.65	0.04257	8.65	0.01683
																																										8.66	0.000990099	8.66	0.00396	8.66	0.04059	8.66	0.01683
																																										8.67	0.00198	8.67	0.00297	8.67	0.0396	8.67	0.01782
																																										8.68	0.00198	8.68	0.00198	8.68	0.03762	8.68	0.01782
																																										8.69	0.00198	8.69	1.35525e-18	8.69	0.03564	8.69	0.01782
																																										8.7	0.00198	8.7	1.35525e-18	8.7	0.03366	8.7	0.01683
																																										8.71	0.00297	8.71	0.000990099	8.71	0.03267	8.71	0.01782
																																										8.72	0.00297	8.72	0.000990099	8.72	0.03069	8.72	0.01782
																																										8.73	0.00297	8.73	0.00297	8.73	0.02871	8.73	0.01782
																																										8.74	0.00297	8.74	0.00495	8.74	0.02673	8.74	0.01683
																																										8.75	0.00297	8.75	0.00693	8.75	0.02475	8.75	0.01683
																																										8.76	0.00297	8.76	0.00891	8.76	0.02277	8.76	0.01584
																																										8.77	0.00297	8.77	0.01089	8.77	0.02079	8.77	0.01584
																																										8.78	0.00297	8.78	0.01287	8.78	0.01881	8.78	0.01485
																																										8.79	0.00297	8.79	0.01485	8.79	0.01683	8.79	0.01485
																																										8.8	0.00297	8.8	0.01683	8.8	0.01485	8.8	0.01386
																																										8.81	0.00297	8.81	0.01881	8.81	0.01287	8.81	0.01386
																																										8.82	0.00297	8.82	0.0198	8.82	0.01089	8.82	0.01386
																																										8.83	0.00297	8.83	0.02079	8.83	0.00891	8.83	0.01386
																																										8.84	0.00297	8.84	0.02277	8.84	0.00693	8.84	0.01287
																																										8.85	0.00396	8.85	0.02475	8.85	0.00594	8.85	0.01386
																																										8.86	0.00495	8.86	0.02475	8.86	0.00396	8.86	0.01386
																																										8.87	0.00495	8.87	0.02673	8.87	0.00198	8.87	0.01386
																																										8.88	0.00495	8.88	0.02772	8.88	1.35525e-18	8.88	0.01386
																																										8.89	0.00495	8.89	0.0297	8.89	0.00198	8.89	0.01386
																																										8.9	0.00495	8.9	0.03168	8.9	0.00396	8.9	0.01386
																																										8.91	0.00495	8.91	0.03366	8.91	0.00693	8.91	0.01287
																																										8.92	0.00495	8.92	0.03564	8.92	0.00891	8.92	0.01188
																																										8.93	0.00495	8.93	0.03762	8.93	0.01089	8.93	0.01188
																																										8.94	0.00495	8.94	0.0396	8.94	0.01287	8.94	0.01089
																																										8.95	0.00495	8.95	0.04158	8.95	0.01485	8.95	0.01089
																																										8.96	0.00495	8.96	0.04257	8.96	0.01683	8.96	0.01089
																																										8.97	0.00495	8.97	0.04356	8.97	0.01881	8.97	0.01089
																																										8.98	0.00495	8.98	0.04455	8.98	0.02079	8.98	0.01089
																																										8.99	0.00594	8.99	0.04554	8.99	0.02277	8.99	0.01089
																																										9	0.00594	9	0.04653	9	0.02475	9	0.01089
																																										9.01	0.00594	9.01	0.04752	9.01	0.02673	9.01	0.01089
																																										9.02	0.00594	9.02	0.0495	9.02	0.02871	9.02	0.0099
																																										9.03	0.00594	9.03	0.05149	9.03	0.03069	9.03	0.01089
																																										9.04	0.00594	9.04	0.05248	9.04	0.03267	9.04	0.01089
																																										9.05	0.00693	9.05	0.05446	9.05	0.03366	9.05	0.01089
																																										9.06	0.00693	9.06	0.05644	9.06	0.03564	9.06	0.0099
																																										9.07	0.00693	9.07	0.05842	9.07	0.03663	9.07	0.0099
																																										9.08	0.00693	9.08	0.0604	9.08	0.03861	9.08	0.00891
																																										9.09	0.00693	9.09	0.06238	9.09	0.04059	9.09	0.00891
																																										9.1	0.00693	9.1	0.06337	9.1	0.04257	9.1	0.00891
																																										9.11	0.00693	9.11	0.06436	9.11	0.04455	9.11	0.00891
																																										9.12	0.00693	9.12	0.06535	9.12	0.04653	9.12	0.00891
																																										9.13	0.00693	9.13	0.06634	9.13	0.04851	9.13	0.00891
																																										9.14	0.00693	9.14	0.06733	9.14	0.0505	9.14	0.00891
																																										9.15	0.00693	9.15	0.06832	9.15	0.05149	9.15	0.00891
																																										9.16	0.00693	9.16	0.06931	9.16	0.05347	9.16	0.00891
																																										9.17	0.00693	9.17	0.0703	9.17	0.05446	9.17	0.00891
																																										9.18	0.00693	9.18	0.0703	9.18	0.05644	9.18	0.00891
																																										9.19	0.00693	9.19	0.0703	9.19	0.05743	9.19	0.0099
																																										9.2	0.00693	9.2	0.0703	9.2	0.05842	9.2	0.00891
																																										9.21	0.00693	9.21	0.0703	9.21	0.05941	9.21	0.0099
																																										9.22	0.00693	9.22	0.0703	9.22	0.0604	9.22	0.0099
																																										9.23	0.00693	9.23	0.0703	9.23	0.06139	9.23	0.01089
																																										9.24	0.00693	9.24	0.0703	9.24	0.06139	9.24	0.01089
																																										9.25	0.00693	9.25	0.0703	9.25	0.06139	9.25	0.01089
																																										9.26	0.00693	9.26	0.06931	9.26	0.06139	9.26	0.01089
																																										9.27	0.00693	9.27	0.06931	9.27	0.06139	9.27	0.01089
																																										9.28	0.00693	9.28	0.06931	9.28	0.06139	9.28	0.01089
																																										9.29	0.00693	9.29	0.0703	9.29	0.06139	9.29	0.01089
																																										9.3	0.00693	9.3	0.0703	9.3	0.06139	9.3	0.01089
																																										9.31	0.00693	9.31	0.0703	9.31	0.06139	9.31	0.01089
																																										9.32	0.00693	9.32	0.0703	9.32	0.06139	9.32	0.0099
																																										9.33	0.00693	9.33	0.0703	9.33	0.06139	9.33	0.0099
																																										9.34	0.00693	9.34	0.0703	9.34	0.06139	9.34	0.00891
																																										9.35	0.00594	9.35	0.0703	9.35	0.06139	9.35	0.00693
																																										9.36	0.00594	9.36	0.0703	9.36	0.06139	9.36	0.00693
																																										9.37	0.00594	9.37	0.0703	9.37	0.06139	9.37	0.00693
																																										9.38	0.00594	9.38	0.0703	9.38	0.06139	9.38	0.00594
																																										9.39	0.00594	9.39	0.0703	9.39	0.0604	9.39	0.00594
																																										9.4	0.00594	9.4	0.06931	9.4	0.05941	9.4	0.00594
																																										9.41	0.00594	9.41	0.06733	9.41	0.05842	9.41	0.00693
																																										9.42	0.00594	9.42	0.06634	9.42	0.05743	9.42	0.00693
																																										9.43	0.00594	9.43	0.06535	9.43	0.05545	9.43	0.00792
																																										9.44	0.00594	9.44	0.06436	9.44	0.05545	9.44	0.00792
																																										9.45	0.00594	9.45	0.06337	9.45	0.05347	9.45	0.00792
																																										9.46	0.00495	9.46	0.06238	9.46	0.05347	9.46	0.00693
																																										9.47	0.00495	9.47	0.06238	9.47	0.05248	9.47	0.00693
																																										9.48	0.00495	9.48	0.0604	9.48	0.05149	9.48	0.00693
																																										9.49	0.00495	9.49	0.0604	9.49	0.0505	9.49	0.00693
																																										9.5	0.00495	9.5	0.05941	9.5	0.0495	9.5	0.00693
																																										9.51	0.00495	9.51	0.05842	9.51	0.04752	9.51	0.00792
																																										9.52	0.00495	9.52	0.05743	9.52	0.04653	9.52	0.00792
																																										9.53	0.00495	9.53	0.05644	9.53	0.04455	9.53	0.00792
																																										9.54	0.00495	9.54	0.05545	9.54	0.04356	9.54	0.00792
																																										9.55	0.00495	9.55	0.05446	9.55	0.04158	9.55	0.00792
																																										9.56	0.00495	9.56	0.05248	9.56	0.0396	9.56	0.00891
																																										9.57	0.00495	9.57	0.0505	9.57	0.03762	9.57	0.0099
																																										9.58	0.00495	9.58	0.04851	9.58	0.03564	9.58	0.0099
																																										9.59	0.00495	9.59	0.04653	9.59	0.03366	9.59	0.01089
																																										9.6	0.00495	9.6	0.04455	9.6	0.03168	9.6	0.01089
																																										9.61	0.00495	9.61	0.04356	9.61	0.0297	9.61	0.01089
																																										9.62	0.00495	9.62	0.04257	9.62	0.02772	9.62	0.01089
																																										9.63	0.00495	9.63	0.04158	9.63	0.02574	9.63	0.01089
																																										9.64	0.00495	9.64	0.0396	9.64	0.02376	9.64	0.01089
																																										9.65	0.00495	9.65	0.03861	9.65	0.02178	9.65	0.01089
																																										9.66	0.00396	9.66	0.03861	9.66	0.02079	9.66	0.0099
																																										9.67	0.00396	9.67	0.03762	9.67	0.01881	9.67	0.0099
																																										9.68	0.00297	9.68	0.03663	9.68	0.01782	9.68	0.00891
																																										9.69	0.00297	9.69	0.03564	9.69	0.01584	9.69	0.00891
																																										9.7	0.00297	9.7	0.03366	9.7	0.01386	9.7	0.00891
																																										9.71	0.00297	9.71	0.03366	9.71	0.01188	9.71	0.00891
																																										9.72	0.00198	9.72	0.03267	9.72	0.01089	9.72	0.00792
																																										9.73	0.00198	9.73	0.03168	9.73	0.00891	9.73	0.00792
																																										9.74	0.00198	9.74	0.0297	9.74	0.00693	9.74	0.00792
																																										9.75	0.00198	9.75	0.02772	9.75	0.00495	9.75	0.00792
																																										9.76	0.00198	9.76	0.02574	9.76	0.00297	9.76	0.00792
																																										9.77	0.00198	9.77	0.02376	9.77	0.000990099	9.77	0.00792
																																										9.78	0.00198	9.78	0.02178	9.78	0.000990099	9.78	0.00792
																																										9.79	0.00198	9.79	0.02079	9.79	0.00297	9.79	0.00792
																																										9.8	0.00198	9.8	0.01881	9.8	0.00495	9.8	0.00792
																																										9.81	0.000990099	9.81	0.01782	9.81	0.00693	9.81	0.00792
																																										9.82	0.000990099	9.82	0.01683	9.82	0.00891	9.82	0.00792
																																										9.83	0.000990099	9.83	0.01584	9.83	0.01089	9.83	0.00792
																																										9.84	2.71051e-19	9.84	0.01485	9.84	0.01287	9.84	0.00792
																																										9.85	2.71051e-19	9.85	0.01386	9.85	0.01485	9.85	0.00891
																																										9.86	0.00198	9.86	0.01287	9.86	0.01584	9.86	0.00792
																																										9.87	0.00297	9.87	0.01287	9.87	0.01782	9.87	0.00792
																																										9.88	0.00297	9.88	0.01089	9.88	0.0198	9.88	0.00792
																																										9.89	0.00297	9.89	0.00891	9.89	0.02178	9.89	0.00792
																																										9.9	0.00297	9.9	0.00693	9.9	0.02376	9.9	0.00792
																																										9.91	0.00297	9.91	0.00495	9.91	0.02574	9.91	0.00792
																																										9.92	0.00297	9.92	0.00297	9.92	0.02772	9.92	0.00792
																																										9.93	0.00297	9.93	0.000990099	9.93	0.0297	9.93	0.00891
																																										9.94	0.00297	9.94	0.000990099	9.94	0.03168	9.94	0.00891
																																										9.95	0.00297	9.95	0.00297	9.95	0.03366	9.95	0.0099
																																										9.96	0.00297	9.96	0.00495	9.96	0.03564	9.96	0.0099
																																										9.97	0.00297	9.97	0.00693	9.97	0.03762	9.97	0.0099
																																										9.98	0.00297	9.98	0.00891	9.98	0.0396	9.98	0.0099
																																										9.99	0.00297	9.99	0.0099	9.99	0.04158	9.99	0.0099
																																										10	0.00396	10	0.01089	10	0.04356	10	0.0099
																																										10.01	0.00495	10.01	0.01188	10.01	0.04554	10.01	0.0099
																																										10.02	0.00594	10.02	0.01287	10.02	0.04752	10.02	0.0099
																																										10.03	0.00693	10.03	0.01386	10.03	0.0495	10.03	0.0099
																																										10.04	0.00792	10.04	0.01485	10.04	0.05149	10.04	0.00891
																																										10.05	0.00891	10.05	0.01485	10.05	0.05347	10.05	0.00891
																																										10.06	0.01089	10.06	0.01584	10.06	0.05446	10.06	0.00891
																																										10.07	0.01188	10.07	0.01683	10.07	0.05644	10.07	0.00891
																																										10.08	0.01287	10.08	0.01782	10.08	0.05743	10.08	0.00891
																																										10.09	0.01386	10.09	0.01881	10.09	0.05941	10.09	0.00891
																																										10.1	0.01485	10.1	0.0198	10.1	0.06139	10.1	0.00891
																																										10.11	0.01485	10.11	0.02079	10.11	0.06337	10.11	0.00891
																																										10.12	0.01485	10.12	0.02178	10.12	0.06535	10.12	0.00891
																																										10.13	0.01485	10.13	0.02277	10.13	0.06733	10.13	0.00891
																																										10.14	0.01485	10.14	0.02376	10.14	0.06931	10.14	0.00891
																																										10.15	0.01485	10.15	0.02475	10.15	0.07129	10.15	0.00891
																																										10.16	0.01485	10.16	0.02574	10.16	0.07327	10.16	0.00891
																																										10.17	0.01485	10.17	0.02673	10.17	0.07525	10.17	0.00891
																																										10.18	0.01485	10.18	0.02772	10.18	0.07624	10.18	0.00891
																																										10.19	0.01485	10.19	0.02772	10.19	0.07822	10.19	0.00891
																																										10.2	0.01485	10.2	0.02871	10.2	0.07921	10.2	0.00792
																																										10.21	0.01485	10.21	0.02871	10.21	0.0802	10.21	0.00792
																																										10.22	0.01485	10.22	0.02871	10.22	0.08119	10.22	0.00693
																																										10.23	0.01485	10.23	0.02871	10.23	0.08218	10.23	0.00693
																																										10.24	0.01584	10.24	0.02871	10.24	0.08218	10.24	0.00594
																																										10.25	0.01584	10.25	0.02871	10.25	0.08317	10.25	0.00594
																																										10.26	0.01584	10.26	0.02871	10.26	0.08317	10.26	0.00594
																																										10.27	0.01584	10.27	0.02871	10.27	0.08317	10.27	0.00594
																																										10.28	0.01683	10.28	0.02871	10.28	0.08317	10.28	0.00495
																																										10.29	0.01683	10.29	0.02871	10.29	0.08317	10.29	0.00495
																																										10.3	0.01683	10.3	0.0297	10.3	0.08317	10.3	0.00495
																																										10.31	0.01683	10.31	0.02871	10.31	0.08317	10.31	0.00495
																																										10.32	0.01683	10.32	0.02871	10.32	0.08317	10.32	0.00495
																																										10.33	0.01683	10.33	0.02871	10.33	0.08317	10.33	0.00495
																																										10.34	0.01683	10.34	0.02871	10.34	0.08317	10.34	0.00495
																																										10.35	0.01683	10.35	0.02871	10.35	0.08416	10.35	0.00495
																																										10.36	0.01683	10.36	0.02871	10.36	0.08416	10.36	0.00495
																																										10.37	0.01683	10.37	0.02871	10.37	0.08515	10.37	0.00495
																																										10.38	0.01683	10.38	0.02871	10.38	0.08515	10.38	0.00495
																																										10.39	0.01683	10.39	0.02871	10.39	0.08515	10.39	0.00495
																																										10.4	0.01683	10.4	0.02871	10.4	0.08416	10.4	0.00495
																																										10.41	0.01683	10.41	0.02871	10.41	0.08317	10.41	0.00495
																																										10.42	0.01683	10.42	0.02772	10.42	0.08218	10.42	0.00396
																																										10.43	0.01683	10.43	0.02673	10.43	0.08119	10.43	0.00396
																																										10.44	0.01683	10.44	0.02574	10.44	0.07921	10.44	0.00297
																																										10.45	0.01683	10.45	0.02475	10.45	0.07921	10.45	0.00297
																																										10.46	0.01683	10.46	0.02376	10.46	0.07723	10.46	0.00297
																																										10.47	0.01584	10.47	0.02277	10.47	0.07723	10.47	0.00396
																																										10.48	0.01584	10.48	0.02178	10.48	0.07525	10.48	0.00396
																																										10.49	0.01584	10.49	0.0198	10.49	0.07426	10.49	0.00396
																																										10.5	0.01584	10.5	0.01881	10.5	0.07228	10.5	0.00396
																																										10.51	0.01584	10.51	0.01782	10.51	0.0703	10.51	0.00396
																																										10.52	0.01584	10.52	0.01683	10.52	0.06832	10.52	0.00297
																																										10.53	0.01584	10.53	0.01584	10.53	0.06634	10.53	0.00297
																																										10.54	0.01584	10.54	0.01485	10.54	0.06436	10.54	0.00297
																																										10.55	0.01584	10.55	0.01386	10.55	0.06337	10.55	0.00297
																																										10.56	0.01584	10.56	0.01386	10.56	0.06139	10.56	0.00297
																																										10.57	0.01584	10.57	0.01188	10.57	0.0604	10.57	0.00297
																																										10.58	0.01584	10.58	0.0099	10.58	0.05842	10.58	0.00198
																																										10.59	0.01584	10.59	0.00792	10.59	0.05743	10.59	0.00198
																																										10.6	0.01584	10.6	0.00594	10.6	0.05545	10.6	0.000990099
																																										10.61	0.01584	10.61	0.00396	10.61	0.05446	10.61	0.000990099
																																										10.62	0.01584	10.62	0.00297	10.62	0.05248	10.62	0.000990099
																																										10.63	0.01584	10.63	0.00198	10.63	0.05149	10.63	0.000990099
																																										10.64	0.01584	10.64	0.00198	10.64	0.0495	10.64	0.000990099
																																										10.65	0.01584	10.65	1.35525e-18	10.65	0.04851	10.65	0.000990099
																																										10.66	0.01584	10.66	0.000990099	10.66	0.04653	10.66	0.000990099
																																										10.67	0.01584	10.67	0.00198	10.67	0.04455	10.67	0.000990099
																																										10.68	0.01584	10.68	0.00297	10.68	0.04257	10.68	0.000990099
																																										10.69	0.01584	10.69	0.00495	10.69	0.04059	10.69	0.000990099
																																										10.7	0.01584	10.7	0.00594	10.7	0.03861	10.7	0.000990099
																																										10.71	0.01584	10.71	0.00792	10.71	0.03663	10.71	0.000990099
																																										10.72	0.01584	10.72	0.00891	10.72	0.03465	10.72	0.000990099
																																										10.73	0.01584	10.73	0.01089	10.73	0.03267	10.73	0.000990099
																																										10.74	0.01584	10.74	0.01287	10.74	0.03069	10.74	0.000990099
																																										10.75	0.01584	10.75	0.01485	10.75	0.02871	10.75	0.000990099
																																										10.76	0.01584	10.76	0.01683	10.76	0.02673	10.76	0.000990099
																																										10.77	0.01584	10.77	0.01881	10.77	0.02475	10.77	0.000990099
																																										10.78	0.01584	10.78	0.02079	10.78	0.02277	10.78	0.000990099
																																										10.79	0.01584	10.79	0.02277	10.79	0.02079	10.79	0.000990099
																																										10.8	0.01584	10.8	0.02376	10.8	0.01881	10.8	0.000990099
																																										10.81	0.01584	10.81	0.02574	10.81	0.01683	10.81	0.000990099
																																										10.82	0.01485	10.82	0.02673	10.82	0.01485	10.82	0.000990099
																																										10.83	0.01485	10.83	0.02772	10.83	0.01287	10.83	0.000990099
																																										10.84	0.01485	10.84	0.02871	10.84	0.01089	10.84	0.000990099
																																										10.85	0.01386	10.85	0.0297	10.85	0.00891	10.85	0.000990099
																																										10.86	0.01386	10.86	0.03069	10.86	0.00693	10.86	0.000990099
																																										10.87	0.01287	10.87	0.03168	10.87	0.00495	10.87	0.000990099
																																										10.88	0.01287	10.88	0.03267	10.88	0.00297	10.88	0.000990099
																																										10.89	0.01287	10.89	0.03465	10.89	0.000990099	10.89	0.000990099
																																										10.9	0.01287	10.9	0.03663	10.9	0.000990099	10.9	0.000990099
																																										10.91	0.01287	10.91	0.03861	10.91	0.00297	10.91	0.000990099
																																										10.92	0.01287	10.92	0.04059	10.92	0.00495	10.92	0.000990099
																																										10.93	0.01287	10.93	0.04257	10.93	0.00693	10.93	0.000990099
																																										10.94	0.01188	10.94	0.04356	10.94	0.00891	10.94	0
																																										10.95	0.01188	10.95	0.04554	10.95	0.01089	10.95	0
																																										10.96	0.01188	10.96	0.04752	10.96	0.01287	10.96	0.000990099
																																										10.97	0.01089	10.97	0.0495	10.97	0.01485	10.97	0.000990099
																																										10.98	0.01089	10.98	0.05149	10.98	0.01683	10.98	0.000990099
																																										10.99	0.0099	10.99	0.05347	10.99	0.01881	10.99	0
																																										11	0.0099	11	0.05446	11	0.02079	11	0
																																										11.01	0.00891	11.01	0.05545	11.01	0.02277	11.01	0
																																										11.02	0.00792	11.02	0.05644	11.02	0.02475	11.02	0
																																										11.03	0.00693	11.03	0.05743	11.03	0.02673	11.03	0
																																										11.04	0.00594	11.04	0.05842	11.04	0.02871	11.04	0
																																										11.05	0.00495	11.05	0.05941	11.05	0.03069	11.05	0
																																										11.06	0.00396	11.06	0.0604	11.06	0.03267	11.06	0
																																										11.07	0.00297	11.07	0.06139	11.07	0.03465	11.07	0
																																										11.08	0.00198	11.08	0.06238	11.08	0.03663	11.08	0
																																										11.09	0.000990099	11.09	0.06337	11.09	0.03861	11.09	0
																																										11.1	2.71051e-19	11.1	0.06436	11.1	0.04059	11.1	0
																																										11.11	0.000990099	11.11	0.06535	11.11	0.04257	11.11	0
																																										11.12	0.000990099	11.12	0.06634	11.12	0.04455	11.12	0
																																										11.13	0.000990099	11.13	0.06733	11.13	0.04653	11.13	0
																																										11.14	0.00198	11.14	0.06733	11.14	0.04851	11.14	0
																																										11.15	0.00297	11.15	0.06733	11.15	0.0495	11.15	0.000990099
																																										11.16	0.00297	11.16	0.06733	11.16	0.05149	11.16	0.000990099
																																										11.17	0.00396	11.17	0.06733	11.17	0.05248	11.17	0.000990099
																																										11.18	0.00495	11.18	0.06733	11.18	0.05446	11.18	0.000990099
																																										11.19	0.00495	11.19	0.06733	11.19	0.05545	11.19	0.000990099
																																										11.2	0.00594	11.2	0.06733	11.2	0.05644	11.2	0.000990099
																																										11.21	0.00693	11.21	0.06832	11.21	0.05743	11.21	0.00198
																																										11.22	0.00693	11.22	0.06931	11.22	0.05941	11.22	0.00198
																																										11.23	0.00792	11.23	0.06931	11.23	0.0604	11.23	0.00297
																																										11.24	0.00792	11.24	0.06931	11.24	0.06139	11.24	0.00297
																																										11.25	0.00891	11.25	0.06931	11.25	0.06139	11.25	0.00297
																																										11.26	0.00891	11.26	0.06931	11.26	0.06337	11.26	0.00297
																																										11.27	0.00891	11.27	0.0703	11.27	0.06337	11.27	0.00297
																																										11.28	0.00891	11.28	0.0703	11.28	0.06436	11.28	0.00297
																																										11.29	0.0099	11.29	0.0703	11.29	0.06436	11.29	0.00396
																																										11.3	0.0099	11.3	0.0703	11.3	0.06436	11.3	0.00396
																																										11.31	0.0099	11.31	0.0703	11.31	0.06436	11.31	0.00396
																																										11.32	0.0099	11.32	0.06931	11.32	0.06436	11.32	0.00396
																																										11.33	0.0099	11.33	0.06931	11.33	0.06436	11.33	0.00396
																																										11.34	0.0099	11.34	0.06931	11.34	0.06436	11.34	0.00396
																																										11.35	0.01089	11.35	0.06931	11.35	0.06337	11.35	0.00495
																																										11.36	0.01089	11.36	0.06931	11.36	0.06436	11.36	0.00495
																																										11.37	0.01089	11.37	0.06931	11.37	0.06436	11.37	0.00594
																																										11.38	0.01089	11.38	0.06931	11.38	0.06535	11.38	0.00594
																																										11.39	0.01089	11.39	0.06931	11.39	0.06436	11.39	0.00693
																																										11.4	0.01089	11.4	0.06931	11.4	0.06436	11.4	0.00693
																																										11.41	0.01089	11.41	0.06931	11.41	0.06436	11.41	0.00693
																																										11.42	0.01089	11.42	0.06931	11.42	0.06436	11.42	0.00693
																																										11.43	0.01089	11.43	0.06931	11.43	0.06436	11.43	0.00693
																																										11.44	0.01089	11.44	0.06832	11.44	0.06436	11.44	0.00693
																																										11.45	0.01089	11.45	0.06733	11.45	0.06337	11.45	0.00693
																																										11.46	0.01089	11.46	0.06634	11.46	0.06337	11.46	0.00693
																																										11.47	0.01089	11.47	0.06535	11.47	0.06238	11.47	0.00693
																																										11.48	0.01089	11.48	0.06436	11.48	0.06238	11.48	0.00693
																																										11.49	0.01089	11.49	0.06337	11.49	0.0604	11.49	0.00693
																																										11.5	0.01089	11.5	0.06238	11.5	0.05941	11.5	0.00693
																																										11.51	0.01089	11.51	0.06139	11.51	0.05743	11.51	0.00693
																																										11.52	0.01089	11.52	0.0604	11.52	0.05545	11.52	0.00693
																																										11.53	0.01089	11.53	0.05941	11.53	0.05347	11.53	0.00693
																																										11.54	0.01089	11.54	0.05743	11.54	0.05149	11.54	0.00792
																																										11.55	0.01089	11.55	0.05644	11.55	0.0495	11.55	0.00891
																																										11.56	0.01089	11.56	0.05545	11.56	0.04851	11.56	0.00891
																																										11.57	0.01089	11.57	0.05545	11.57	0.04653	11.57	0.00891
																																										11.58	0.01089	11.58	0.05347	11.58	0.04554	11.58	0.00891
																																										11.59	0.01089	11.59	0.05248	11.59	0.04356	11.59	0.00891
																																										11.6	0.01089	11.6	0.05149	11.6	0.04257	11.6	0.00891
																																										11.61	0.01089	11.61	0.0505	11.61	0.04059	11.61	0.00891
																																										11.62	0.0099	11.62	0.0495	11.62	0.04059	11.62	0.00891
																																										11.63	0.0099	11.63	0.04851	11.63	0.03861	11.63	0.00891
																																										11.64	0.00891	11.64	0.04752	11.64	0.03861	11.64	0.00891
																																										11.65	0.00891	11.65	0.04752	11.65	0.03663	11.65	0.00891
																																										11.66	0.00792	11.66	0.04653	11.66	0.03663	11.66	0.00891
																																										11.67	0.00693	11.67	0.04554	11.67	0.03465	11.67	0.00891
																																										11.68	0.00594	11.68	0.04455	11.68	0.03366	11.68	0.00891
																																										11.69	0.00495	11.69	0.04356	11.69	0.03168	11.69	0.00891
																																										11.7	0.00396	11.7	0.04257	11.7	0.0297	11.7	0.00891
																																										11.71	0.00297	11.71	0.04158	11.71	0.02772	11.71	0.00891
																																										11.72	0.00198	11.72	0.04059	11.72	0.02574	11.72	0.00891
																																										11.73	0.000990099	11.73	0.0396	11.73	0.02376	11.73	0.00891
																																										11.74	0.000990099	11.74	0.03861	11.74	0.02178	11.74	0.00891
																																										11.75	0.000990099	11.75	0.03762	11.75	0.0198	11.75	0.00891
																																										11.76	0.000990099	11.76	0.03663	11.76	0.01782	11.76	0.00891
																																										11.77	0.000990099	11.77	0.03564	11.77	0.01584	11.77	0.00891
																																										11.78	0.000990099	11.78	0.03366	11.78	0.01386	11.78	0.00891
																																										11.79	0.000990099	11.79	0.03267	11.79	0.01188	11.79	0.00891
																																										11.8	0.000990099	11.8	0.03069	11.8	0.0099	11.8	0.00891
																																										11.81	0.000990099	11.81	0.0297	11.81	0.00792	11.81	0.00891
																																										11.82	0.000990099	11.82	0.02772	11.82	0.00594	11.82	0.00891
																																										11.83	0.000990099	11.83	0.02673	11.83	0.00396	11.83	0.00891
																																										11.84	0.000990099	11.84	0.02574	11.84	0.00198	11.84	0.00891
																																										11.85	1.35525e-18	11.85	0.02475	11.85	1.35525e-18	11.85	0.00891
																																										11.86	0.000990099	11.86	0.02376	11.86	0.00198	11.86	0.00891
																																										11.87	0.00198	11.87	0.02277	11.87	0.00396	11.87	0.00891
																																										11.88	0.00297	11.88	0.02178	11.88	0.00594	11.88	0.00792
																																										11.89	0.00396	11.89	0.02079	11.89	0.00792	11.89	0.00792
																																										11.9	0.00495	11.9	0.0198	11.9	0.0099	11.9	0.00792
																																										11.91	0.00495	11.91	0.01881	11.91	0.01188	11.91	0.00792
																																										11.92	0.00594	11.92	0.01782	11.92	0.01386	11.92	0.00792
																																										11.93	0.00594	11.93	0.01683	11.93	0.01584	11.93	0.00792
																																										11.94	0.00594	11.94	0.01485	11.94	0.01782	11.94	0.00792
																																										11.95	0.00792	11.95	0.01485	11.95	0.0198	11.95	0.00792
																																										11.96	0.00792	11.96	0.01287	11.96	0.02178	11.96	0.00792
																																										11.97	0.00792	11.97	0.01188	11.97	0.02376	11.97	0.00792
																																										11.98	0.00891	11.98	0.0099	11.98	0.02574	11.98	0.00792
																																										11.99	0.00891	11.99	0.00891	11.99	0.02772	11.99	0.00792
																																										12	0.0099	12	0.00693	12	0.0297	12	0.00693
																																										12.01	0.0099	12.01	0.00495	12.01	0.03168	12.01	0.00693
																																										12.02	0.01089	12.02	0.00396	12.02	0.03366	12.02	0.00693
																																										12.03	0.01089	12.03	0.00297	12.03	0.03564	12.03	0.00693
																																										12.04	0.01188	12.04	0.00198	12.04	0.03762	12.04	0.00693
																																										12.05	0.01188	12.05	0.000990099	12.05	0.0396	12.05	0.00693
																																										12.06	0.01287	12.06	1.35525e-18	12.06	0.04158	12.06	0.00693
																																										12.07	0.01386	12.07	0.000990099	12.07	0.04356	12.07	0.00693
																																										12.08	0.01485	12.08	0.00198	12.08	0.04455	12.08	0.00594
																																										12.09	0.01485	12.09	0.00297	12.09	0.04653	12.09	0.00594
																																										12.1	0.01584	12.1	0.00396	12.1	0.04851	12.1	0.00594
																																										12.11	0.01584	12.11	0.00495	12.11	0.0505	12.11	0.00594
																																										12.12	0.01683	12.12	0.00594	12.12	0.05248	12.12	0.00594
																																										12.13	0.01683	12.13	0.00693	12.13	0.05446	12.13	0.00594
																																										12.14	0.01683	12.14	0.00792	12.14	0.05644	12.14	0.00594
																																										12.15	0.01782	12.15	0.00792	12.15	0.05842	12.15	0.00594
																																										12.16	0.01881	12.16	0.00792	12.16	0.05941	12.16	0.00495
																																										12.17	0.01881	12.17	0.00891	12.17	0.06139	12.17	0.00594
																																										12.18	0.0198	12.18	0.00891	12.18	0.06238	12.18	0.00594
																																										12.19	0.02079	12.19	0.00891	12.19	0.06436	12.19	0.00594
																																										12.2	0.02079	12.2	0.00891	12.2	0.06535	12.2	0.00594
																																										12.21	0.02178	12.21	0.00891	12.21	0.06634	12.21	0.00594
																																										12.22	0.02277	12.22	0.00891	12.22	0.06733	12.22	0.00495
																																										12.23	0.02277	12.23	0.0099	12.23	0.06931	12.23	0.00495
																																										12.24	0.02475	12.24	0.0099	12.24	0.0703	12.24	0.00396
																																										12.25	0.02574	12.25	0.0099	12.25	0.07129	12.25	0.00396
																																										12.26	0.02673	12.26	0.0099	12.26	0.07129	12.26	0.00396
																																										12.27	0.02673	12.27	0.0099	12.27	0.07327	12.27	0.00396
																																										12.28	0.02772	12.28	0.01089	12.28	0.07327	12.28	0.00396
																																										12.29	0.02772	12.29	0.01089	12.29	0.07525	12.29	0.00396
																																										12.3	0.02772	12.3	0.01089	12.3	0.07525	12.3	0.00396
																																										12.31	0.02772	12.31	0.01089	12.31	0.07624	12.31	0.00396
																																										12.32	0.02772	12.32	0.01089	12.32	0.07723	12.32	0.00396
																																										12.33	0.02772	12.33	0.01089	12.33	0.07822	12.33	0.00396
																																										12.34	0.02772	12.34	0.01089	12.34	0.07921	12.34	0.00396
																																										12.35	0.02772	12.35	0.01089	12.35	0.0802	12.35	0.00396
																																										12.36	0.02871	12.36	0.01089	12.36	0.07921	12.36	0.00297
																																										12.37	0.02871	12.37	0.01089	12.37	0.0802	12.37	0.00297
																																										12.38	0.02871	12.38	0.01089	12.38	0.0802	12.38	0.00198
																																										12.39	0.02871	12.39	0.0099	12.39	0.0802	12.39	0.00198
																																										12.4	0.02871	12.4	0.0099	12.4	0.07921	12.4	0.000990099
																																										12.41	0.02871	12.41	0.0099	12.41	0.07921	12.41	0.000990099
																																										12.42	0.02871	12.42	0.0099	12.42	0.07921	12.42	0.000990099
																																										12.43	0.02871	12.43	0.00891	12.43	0.07921	12.43	0.000990099
																																										12.44	0.02871	12.44	0.00891	12.44	0.07921	12.44	0.000990099
																																										12.45	0.02871	12.45	0.00792	12.45	0.07921	12.45	0.000990099
																																										12.46	0.02871	12.46	0.00792	12.46	0.07921	12.46	0.000990099
																																										12.47	0.02871	12.47	0.00792	12.47	0.07921	12.47	0.000990099
																																										12.48	0.02871	12.48	0.00792	12.48	0.07921	12.48	0.000990099
																																										12.49	0.02871	12.49	0.00792	12.49	0.07921	12.49	0.000990099
																																										12.5	0.02871	12.5	0.00792	12.5	0.07822	12.5	0.000990099
																																										12.51	0.02871	12.51	0.00792	12.51	0.07723	12.51	0.00198
																																										12.52	0.02871	12.52	0.00792	12.52	0.07624	12.52	0.00198
																																										12.53	0.02772	12.53	0.00792	12.53	0.07624	12.53	0.00297
																																										12.54	0.02772	12.54	0.00792	12.54	0.07525	12.54	0.00297
																																										12.55	0.02772	12.55	0.00693	12.55	0.07426	12.55	0.00297
																																										12.56	0.02772	12.56	0.00693	12.56	0.07327	12.56	0.00198
																																										12.57	0.02772	12.57	0.00693	12.57	0.07228	12.57	0.00297
																																										12.58	0.02772	12.58	0.00693	12.58	0.07129	12.58	0.00297
																																										12.59	0.02772	12.59	0.00594	12.59	0.0703	12.59	0.00297
																																										12.6	0.02772	12.6	0.00594	12.6	0.06931	12.6	0.00297
																																										12.61	0.02772	12.61	0.00495	12.61	0.06832	12.61	0.00297
																																										12.62	0.02772	12.62	0.00396	12.62	0.06634	12.62	0.00297
																																										12.63	0.02673	12.63	0.00297	12.63	0.06634	12.63	0.00297
																																										12.64	0.02673	12.64	0.00198	12.64	0.06436	12.64	0.00297
																																										12.65	0.02574	12.65	0.000990099	12.65	0.06436	12.65	0.00297
																																										12.66	0.02574	12.66	0.000990099	12.66	0.06337	12.66	0.00297
																																										12.67	0.02475	12.67	2.71051e-19	12.67	0.06337	12.67	0.00297
																																										12.68	0.02376	12.68	0.000990099	12.68	0.06139	12.68	0.00297
																																										12.69	0.02277	12.69	0.00198	12.69	0.06139	12.69	0.00297
																																										12.7	0.02178	12.7	0.00198	12.7	0.05941	12.7	0.00297
																																										12.71	0.0198	12.71	0.00198	12.71	0.05842	12.71	0.00396
																																										12.72	0.01881	12.72	0.00198	12.72	0.05644	12.72	0.00396
																																										12.73	0.01683	12.73	0.00198	12.73	0.05545	12.73	0.00396
																																										12.74	0.01584	12.74	0.00198	12.74	0.05347	12.74	0.00396
																																										12.75	0.01584	12.75	0.00297	12.75	0.05248	12.75	0.00396
																																										12.76	0.01584	12.76	0.00396	12.76	0.0505	12.76	0.00396
																																										12.77	0.01584	12.77	0.00495	12.77	0.0495	12.77	0.00396
																																										12.78	0.01584	12.78	0.00594	12.78	0.04752	12.78	0.00396
																																										12.79	0.01584	12.79	0.00792	12.79	0.04653	12.79	0.00396
																																										12.8	0.01584	12.8	0.00891	12.8	0.04455	12.8	0.00396
																																										12.81	0.01584	12.81	0.01089	12.81	0.04257	12.81	0.00396
																																										12.82	0.01584	12.82	0.01188	12.82	0.04059	12.82	0.00396
																																										12.83	0.01584	12.83	0.01386	12.83	0.03861	12.83	0.00396
																																										12.84	0.01584	12.84	0.01485	12.84	0.03663	12.84	0.00396
																																										12.85	0.01584	12.85	0.01584	12.85	0.03465	12.85	0.00396
																																										12.86	0.01485	12.86	0.01683	12.86	0.03267	12.86	0.00396
																																										12.87	0.01386	12.87	0.01782	12.87	0.03069	12.87	0.00396
																																										12.88	0.01287	12.88	0.01881	12.88	0.02871	12.88	0.00396
																																										12.89	0.01188	12.89	0.0198	12.89	0.02673	12.89	0.00495
																																										12.9	0.0099	12.9	0.0198	12.9	0.02475	12.9	0.00495
																																										12.91	0.00891	12.91	0.02079	12.91	0.02277	12.91	0.00495
																																										12.92	0.00792	12.92	0.02079	12.92	0.02079	12.92	0.00495
																																										12.93	0.00594	12.93	0.02079	12.93	0.0198	12.93	0.00594
																																										12.94	0.00495	12.94	0.02079	12.94	0.01782	12.94	0.00594
																																										12.95	0.00396	12.95	0.02178	12.95	0.01683	12.95	0.00693
																																										12.96	0.00198	12.96	0.02178	12.96	0.01485	12.96	0.00693
																																										12.97	0.00198	12.97	0.02376	12.97	0.01287	12.97	0.00693
																																										12.98	0.00198	12.98	0.02475	12.98	0.01089	12.98	0.00693
																																										12.99	0.000990099	12.99	0.02673	12.99	0.0099	12.99	0.00693
																																										13	1.35525e-18	13	0.02772	13	0.00792	13	0.00693
																																										13.01	1.35525e-18	13.01	0.0297	13.01	0.00594	13.01	0.00693
																																										13.02	1.35525e-18	13.02	0.03168	13.02	0.00396	13.02	0.00693
																																										13.03	0.000990099	13.03	0.03267	13.03	0.00198	13.03	0.00693
																																										13.04	0.000990099	13.04	0.03366	13.04	1.35525e-18	13.04	0.00693
																																										13.05	0.00198	13.05	0.03465	13.05	0.00198	13.05	0.00693
																																										13.06	0.00198	13.06	0.03564	13.06	0.00396	13.06	0.00693
																																										13.07	0.00297	13.07	0.03663	13.07	0.00594	13.07	0.00693
																																										13.08	0.00396	13.08	0.03762	13.08	0.00792	13.08	0.00693
																																										13.09	0.00495	13.09	0.03861	13.09	0.00891	13.09	0.00792
																																										13.1	0.00495	13.1	0.0396	13.1	0.01089	13.1	0.00792
																																										13.11	0.00594	13.11	0.04059	13.11	0.01287	13.11	0.00792
																																										13.12	0.00594	13.12	0.04158	13.12	0.01485	13.12	0.00792
																																										13.13	0.00693	13.13	0.04257	13.13	0.01683	13.13	0.00792
																																										13.14	0.00693	13.14	0.04356	13.14	0.01881	13.14	0.00792
																																										13.15	0.00693	13.15	0.04455	13.15	0.02079	13.15	0.00792
																																										13.16	0.00693	13.16	0.04554	13.16	0.02277	13.16	0.00792
																																										13.17	0.00693	13.17	0.04653	13.17	0.02475	13.17	0.00792
																																										13.18	0.00693	13.18	0.04851	13.18	0.02673	13.18	0.00693
																																										13.19	0.00693	13.19	0.0495	13.19	0.02871	13.19	0.00693
																																										13.2	0.00693	13.2	0.0505	13.2	0.03069	13.2	0.00693
																																										13.21	0.00693	13.21	0.05149	13.21	0.03267	13.21	0.00693
																																										13.22	0.00693	13.22	0.05248	13.22	0.03465	13.22	0.00693
																																										13.23	0.00693	13.23	0.05347	13.23	0.03663	13.23	0.00693
																																										13.24	0.00693	13.24	0.05446	13.24	0.03861	13.24	0.00693
																																										13.25	0.00792	13.25	0.05545	13.25	0.04059	13.25	0.00693
																																										13.26	0.00891	13.26	0.05644	13.26	0.04257	13.26	0.00693
																																										13.27	0.0099	13.27	0.05743	13.27	0.04356	13.27	0.00693
																																										13.28	0.0099	13.28	0.05842	13.28	0.04554	13.28	0.00693
																																										13.29	0.01089	13.29	0.05941	13.29	0.04653	13.29	0.00693
																																										13.3	0.01089	13.3	0.05941	13.3	0.04851	13.3	0.00693
																																										13.31	0.01089	13.31	0.0604	13.31	0.04851	13.31	0.00693
																																										13.32	0.01089	13.32	0.0604	13.32	0.0495	13.32	0.00693
																																										13.33	0.01089	13.33	0.0604	13.33	0.0505	13.33	0.00693
																																										13.34	0.01089	13.34	0.0604	13.34	0.05149	13.34	0.00693
																																										13.35	0.01089	13.35	0.0604	13.35	0.05248	13.35	0.00693
																																										13.36	0.01089	13.36	0.0604	13.36	0.05347	13.36	0.00693
																																										13.37	0.01089	13.37	0.0604	13.37	0.05347	13.37	0.00693
																																										13.38	0.01089	13.38	0.0604	13.38	0.05446	13.38	0.00693
																																										13.39	0.01089	13.39	0.0604	13.39	0.05446	13.39	0.00693
																																										13.4	0.01089	13.4	0.05941	13.4	0.05446	13.4	0.00693
																																										13.41	0.01089	13.41	0.0604	13.41	0.05446	13.41	0.00693
																																										13.42	0.0099	13.42	0.06139	13.42	0.05545	13.42	0.00693
																																										13.43	0.0099	13.43	0.06238	13.43	0.05545	13.43	0.00693
																																										13.44	0.0099	13.44	0.06139	13.44	0.05644	13.44	0.00693
																																										13.45	0.0099	13.45	0.06139	13.45	0.05644	13.45	0.00693
																																										13.46	0.0099	13.46	0.0604	13.46	0.05644	13.46	0.00693
																																										13.47	0.0099	13.47	0.0604	13.47	0.05644	13.47	0.00693
																																										13.48	0.0099	13.48	0.0604	13.48	0.05644	13.48	0.00693
																																										13.49	0.0099	13.49	0.0604	13.49	0.05644	13.49	0.00693
																																										13.5	0.0099	13.5	0.0604	13.5	0.05644	13.5	0.00693
																																										13.51	0.0099	13.51	0.0604	13.51	0.05644	13.51	0.00693
																																										13.52	0.0099	13.52	0.0604	13.52	0.05644	13.52	0.00594
																																										13.53	0.0099	13.53	0.05941	13.53	0.05644	13.53	0.00594
																																										13.54	0.00891	13.54	0.05941	13.54	0.05743	13.54	0.00495
																																										13.55	0.00891	13.55	0.05941	13.55	0.05743	13.55	0.00594
																																										13.56	0.00891	13.56	0.05941	13.56	0.05743	13.56	0.00495
																																										13.57	0.00792	13.57	0.05941	13.57	0.05743	13.57	0.00495
																																										13.58	0.00693	13.58	0.05941	13.58	0.05743	13.58	0.00396
																																										13.59	0.00693	13.59	0.05941	13.59	0.05743	13.59	0.00396
																																										13.6	0.00594	13.6	0.05941	13.6	0.05743	13.6	0.00396
																																										13.61	0.00594	13.61	0.05941	13.61	0.05743	13.61	0.00396
																																										13.62	0.00594	13.62	0.05842	13.62	0.05743	13.62	0.00396
																																										13.63	0.00594	13.63	0.05743	13.63	0.05545	13.63	0.00396
																																										13.64	0.00594	13.64	0.05644	13.64	0.05446	13.64	0.00396
																																										13.65	0.00594	13.65	0.05545	13.65	0.05248	13.65	0.00396
																																										13.66	0.00594	13.66	0.05446	13.66	0.05149	13.66	0.00396
																																										13.67	0.00594	13.67	0.05446	13.67	0.0505	13.67	0.00396
																																										13.68	0.00594	13.68	0.05347	13.68	0.0495	13.68	0.00396
																																										13.69	0.00594	13.69	0.05248	13.69	0.04752	13.69	0.00396
																																										13.7	0.00495	13.7	0.05149	13.7	0.04653	13.7	0.00396
																																										13.71	0.00495	13.71	0.05149	13.71	0.04455	13.71	0.00396
																																										13.72	0.00396	13.72	0.05149	13.72	0.04356	13.72	0.00297
																																										13.73	0.00396	13.73	0.05149	13.73	0.04158	13.73	0.00297
																																										13.74	0.00297	13.74	0.05149	13.74	0.04059	13.74	0.00297
																																										13.75	0.00297	13.75	0.05149	13.75	0.03861	13.75	0.00297
																																										13.76	0.00198	13.76	0.0505	13.76	0.03762	13.76	0.00297
																																										13.77	0.000990099	13.77	0.0495	13.77	0.03564	13.77	0.00297
																																										13.78	0.000990099	13.78	0.04851	13.78	0.03465	13.78	0.00297
																																										13.79	0.000990099	13.79	0.04752	13.79	0.03267	13.79	0.00297
																																										13.8	2.71051e-19	13.8	0.04653	13.8	0.03168	13.8	0.00297
																																										13.81	2.71051e-19	13.81	0.04554	13.81	0.0297	13.81	0.00297
																																										13.82	2.71051e-19	13.82	0.04356	13.82	0.02772	13.82	0.00297
																																										13.83	2.71051e-19	13.83	0.04257	13.83	0.02574	13.83	0.00297
																																										13.84	2.71051e-19	13.84	0.04059	13.84	0.02376	13.84	0.00297
																																										13.85	2.71051e-19	13.85	0.0396	13.85	0.02178	13.85	0.00297
																																										13.86	2.71051e-19	13.86	0.03861	13.86	0.0198	13.86	0.00297
																																										13.87	2.71051e-19	13.87	0.03762	13.87	0.01782	13.87	0.00297
																																										13.88	2.71051e-19	13.88	0.03564	13.88	0.01584	13.88	0.00297
																																										13.89	2.71051e-19	13.89	0.03465	13.89	0.01386	13.89	0.00297
																																										13.9	0.000990099	13.9	0.03366	13.9	0.01188	13.9	0.00297
																																										13.91	0.00297	13.91	0.03366	13.91	0.0099	13.91	0.00297
																																										13.92	0.00396	13.92	0.03267	13.92	0.00792	13.92	0.00297
																																										13.93	0.00495	13.93	0.03267	13.93	0.00594	13.93	0.00297
																																										13.94	0.00693	13.94	0.03267	13.94	0.00495	13.94	0.00198
																																										13.95	0.00792	13.95	0.03168	13.95	0.00297	13.95	0.00198
																																										13.96	0.00891	13.96	0.03069	13.96	0.00198	13.96	0.000990099
																																										13.97	0.0099	13.97	0.0297	13.97	1.35525e-18	13.97	0.00198
																																										13.98	0.0099	13.98	0.02772	13.98	0.00198	13.98	0.00198
																																										13.99	0.0099	13.99	0.02574	13.99	0.00396	13.99	0.00198
																																										14	0.01089	14	0.02376	14	0.00495	14	0.00198
																																										14.01	0.01188	14.01	0.02277	14.01	0.00693	14.01	0.00198
																																										14.02	0.01188	14.02	0.02079	14.02	0.00891	14.02	0.00198
																																										14.03	0.01188	14.03	0.0198	14.03	0.01089	14.03	0.00198
																																										14.04	0.01188	14.04	0.01782	14.04	0.01287	14.04	0.00198
																																										14.05	0.01188	14.05	0.01683	14.05	0.01485	14.05	0.00198
																																										14.06	0.01188	14.06	0.01485	14.06	0.01683	14.06	0.00198
																																										14.07	0.01188	14.07	0.01386	14.07	0.01881	14.07	0.00198
																																										14.08	0.01188	14.08	0.01188	14.08	0.02079	14.08	0.00198
																																										14.09	0.01188	14.09	0.01089	14.09	0.02277	14.09	0.00198
																																										14.1	0.01287	14.1	0.0099	14.1	0.02475	14.1	0.00198
																																										14.11	0.01287	14.11	0.00891	14.11	0.02673	14.11	0.00198
																																										14.12	0.01287	14.12	0.00693	14.12	0.02871	14.12	0.00198
																																										14.13	0.01287	14.13	0.00495	14.13	0.03069	14.13	0.00198
																																										14.14	0.01287	14.14	0.00297	14.14	0.03267	14.14	0.00198
																																										14.15	0.01287	14.15	0.000990099	14.15	0.03465	14.15	0.00198
																																										14.16	0.01287	14.16	0.000990099	14.16	0.03663	14.16	0.00198
																																										14.17	0.01287	14.17	0.00297	14.17	0.03861	14.17	0.00198
																																										14.18	0.01287	14.18	0.00495	14.18	0.04059	14.18	0.00198
																																										14.19	0.01287	14.19	0.00693	14.19	0.04257	14.19	0.00198
																																										14.2	0.01287	14.2	0.00891	14.2	0.04455	14.2	0.00198
																																										14.21	0.01287	14.21	0.01089	14.21	0.04752	14.21	0.00297
																																										14.22	0.01287	14.22	0.01287	14.22	0.0495	14.22	0.00297
																																										14.23	0.01287	14.23	0.01386	14.23	0.05149	14.23	0.00297
																																										14.24	0.01386	14.24	0.01485	14.24	0.05347	14.24	0.00297
																																										14.25	0.01386	14.25	0.01584	14.25	0.05545	14.25	0.00297
																																										14.26	0.01386	14.26	0.01683	14.26	0.05743	14.26	0.00297
																																										14.27	0.01386	14.27	0.01782	14.27	0.05941	14.27	0.00297
																																										14.28	0.01386	14.28	0.01881	14.28	0.06139	14.28	0.00297
																																										14.29	0.01386	14.29	0.0198	14.29	0.06337	14.29	0.00297
																																										14.3	0.01386	14.3	0.02079	14.3	0.06535	14.3	0.00297
																																										14.31	0.01485	14.31	0.02079	14.31	0.06733	14.31	0.00297
																																										14.32	0.01485	14.32	0.02178	14.32	0.06832	14.32	0.00297
																																										14.33	0.01485	14.33	0.02178	14.33	0.06931	14.33	0.00297
																																										14.34	0.01485	14.34	0.02277	14.34	0.0703	14.34	0.00396
																																										14.35	0.01485	14.35	0.02277	14.35	0.07129	14.35	0.00396
																																										14.36	0.01485	14.36	0.02277	14.36	0.07228	14.36	0.00396
																																										14.37	0.01485	14.37	0.02277	14.37	0.07327	14.37	0.00495
																																										14.38	0.01485	14.38	0.02277	14.38	0.07327	14.38	0.00495
																																										14.39	0.01485	14.39	0.02277	14.39	0.07426	14.39	0.00594
																																										14.4	0.01485	14.4	0.02277	14.4	0.07426	14.4	0.00594
																																										14.41	0.01485	14.41	0.02277	14.41	0.07426	14.41	0.00594
																																										14.42	0.01485	14.42	0.02376	14.42	0.07426	14.42	0.00594
																																										14.43	0.01386	14.43	0.02475	14.43	0.07525	14.43	0.00594
																																										14.44	0.01386	14.44	0.02574	14.44	0.07525	14.44	0.00594
																																										14.45	0.01386	14.45	0.02574	14.45	0.07624	14.45	0.00594
																																										14.46	0.01386	14.46	0.02574	14.46	0.07624	14.46	0.00594
																																										14.47	0.01386	14.47	0.02574	14.47	0.07624	14.47	0.00594
																																										14.48	0.01386	14.48	0.02574	14.48	0.07624	14.48	0.00594
																																										14.49	0.01386	14.49	0.02574	14.49	0.07624	14.49	0.00594
																																										14.5	0.01386	14.5	0.02574	14.5	0.07624	14.5	0.00594
																																										14.51	0.01386	14.51	0.02574	14.51	0.07624	14.51	0.00594
																																										14.52	0.01386	14.52	0.02574	14.52	0.07624	14.52	0.00594
																																										14.53	0.01386	14.53	0.02574	14.53	0.07624	14.53	0.00594
																																										14.54	0.01386	14.54	0.02475	14.54	0.07624	14.54	0.00594
																																										14.55	0.01386	14.55	0.02475	14.55	0.07723	14.55	0.00693
																																										14.56	0.01386	14.56	0.02475	14.56	0.07723	14.56	0.00594
																																										14.57	0.01386	14.57	0.02475	14.57	0.07723	14.57	0.00693
																																										14.58	0.01287	14.58	0.02475	14.58	0.07723	14.58	0.00693
																																										14.59	0.01188	14.59	0.02376	14.59	0.07723	14.59	0.00693
																																										14.6	0.01188	14.6	0.02376	14.6	0.07723	14.6	0.00693
																																										14.61	0.01089	14.61	0.02277	14.61	0.07723	14.61	0.00693
																																										14.62	0.01089	14.62	0.02277	14.62	0.07723	14.62	0.00693
																																										14.63	0.01089	14.63	0.02178	14.63	0.07723	14.63	0.00792
																																										14.64	0.01089	14.64	0.02079	14.64	0.07525	14.64	0.00792
																																										14.65	0.01089	14.65	0.0198	14.65	0.07426	14.65	0.00792
																																										14.66	0.01089	14.66	0.01881	14.66	0.07228	14.66	0.00792
																																										14.67	0.01089	14.67	0.01782	14.67	0.07129	14.67	0.00792
																																										14.68	0.01089	14.68	0.01683	14.68	0.06931	14.68	0.00792
																																										14.69	0.01089	14.69	0.01584	14.69	0.06733	14.69	0.00792
																																										14.7	0.01089	14.7	0.01485	14.7	0.06535	14.7	0.00792
																																										14.71	0.0099	14.71	0.01386	14.71	0.06337	14.71	0.00792
																																										14.72	0.0099	14.72	0.01386	14.72	0.06139	14.72	0.00792
																																										14.73	0.0099	14.73	0.01287	14.73	0.0604	14.73	0.00792
																																										14.74	0.0099	14.74	0.01287	14.74	0.05842	14.74	0.00792
																																										14.75	0.0099	14.75	0.01188	14.75	0.05644	14.75	0.00792
																																										14.76	0.0099	14.76	0.01188	14.76	0.05545	14.76	0.00792
																																										14.77	0.00891	14.77	0.01089	14.77	0.05446	14.77	0.00792
																																										14.78	0.00792	14.78	0.01089	14.78	0.05347	14.78	0.00792
																																										14.79	0.00792	14.79	0.0099	14.79	0.05248	14.79	0.00792
																																										14.8	0.00792	14.8	0.00891	14.8	0.0505	14.8	0.00792
																																										14.81	0.00693	14.81	0.00792	14.81	0.04851	14.81	0.00792
																																										14.82	0.00693	14.82	0.00693	14.82	0.04653	14.82	0.00792
																																										14.83	0.00693	14.83	0.00495	14.83	0.04455	14.83	0.00792
																																										14.84	0.00693	14.84	0.00396	14.84	0.04257	14.84	0.00792
																																										14.85	0.00693	14.85	0.00198	14.85	0.04059	14.85	0.00792
																																										14.86	0.00693	14.86	0.000990099	14.86	0.03861	14.86	0.00792
																																										14.87	0.00693	14.87	1.35525e-18	14.87	0.03663	14.87	0.00792
																																										14.88	0.00693	14.88	0.000990099	14.88	0.03465	14.88	0.00792
																																										14.89	0.00693	14.89	0.00297	14.89	0.03267	14.89	0.00792
																																										14.9	0.00693	14.9	0.00396	14.9	0.03069	14.9	0.00792
																																										14.91	0.00594	14.91	0.00495	14.91	0.02871	14.91	0.00792
																																										14.92	0.00495	14.92	0.00594	14.92	0.02673	14.92	0.00792
																																										14.93	0.00396	14.93	0.00693	14.93	0.02475	14.93	0.00792
																																										14.94	0.00396	14.94	0.00792	14.94	0.02277	14.94	0.00792
																																										14.95	0.00297	14.95	0.00891	14.95	0.02079	14.95	0.00792
																																										14.96	0.00297	14.96	0.01089	14.96	0.01881	14.96	0.00792
																																										14.97	0.00297	14.97	0.01287	14.97	0.01683	14.97	0.00792
																																										14.98	0.00297	14.98	0.01485	14.98	0.01485	14.98	0.00693
																																										14.99	0.00297	14.99	0.01683	14.99	0.01287	14.99	0.00693
																																										15	0.00297	15	0.01881	15	0.01089	15	0.00693
																																										15.01	0.00297	15.01	0.02079	15.01	0.00891	15.01	0.00693
																																										15.02	0.00297	15.02	0.02178	15.02	0.00693	15.02	0.00693
																																										15.03	0.00297	15.03	0.02376	15.03	0.00495	15.03	0.00693
																																										15.04	0.00297	15.04	0.02475	15.04	0.00297	15.04	0.00693
																																										15.05	0.00297	15.05	0.02673	15.05	0.000990099	15.05	0.00693
																																										15.06	0.00297	15.06	0.02772	15.06	0.000990099	15.06	0.00693
																																										15.07	0.00297	15.07	0.0297	15.07	0.00297	15.07	0.00693
																																										15.08	0.00297	15.08	0.03069	15.08	0.00495	15.08	0.00693
																																										15.09	0.00297	15.09	0.03267	15.09	0.00693	15.09	0.00693
																																										15.1	0.00297	15.1	0.03366	15.1	0.00891	15.1	0.00693
																																										15.11	0.00198	15.11	0.03465	15.11	0.01089	15.11	0.00693
																																										15.12	0.00198	15.12	0.03564	15.12	0.01287	15.12	0.00594
																																										15.13	0.00198	15.13	0.03762	15.13	0.01485	15.13	0.00594
																																										15.14	0.00198	15.14	0.0396	15.14	0.01683	15.14	0.00594
																																										15.15	0.00198	15.15	0.04158	15.15	0.01881	15.15	0.00594
																																										15.16	0.00198	15.16	0.04356	15.16	0.02079	15.16	0.00594
																																										15.17	0.00198	15.17	0.04554	15.17	0.02277	15.17	0.00594
																																										15.18	0.00198	15.18	0.04752	15.18	0.02475	15.18	0.00594
																																										15.19	0.000990099	15.19	0.0495	15.19	0.02673	15.19	0.00594
																																										15.2	0.000990099	15.2	0.05149	15.2	0.02871	15.2	0.00594
																																										15.21	0.000990099	15.21	0.05347	15.21	0.03069	15.21	0.00594
																																										15.22	0.000990099	15.22	0.05545	15.22	0.03366	15.22	0.00495
																																										15.23	0.000990099	15.23	0.05743	15.23	0.03564	15.23	0.00495
																																										15.24	0.000990099	15.24	0.05842	15.24	0.03762	15.24	0.00495
																																										15.25	0	15.25	0.05941	15.25	0.0396	15.25	0.00495
																																										15.26	0	15.26	0.0604	15.26	0.04158	15.26	0.00495
																																										15.27	0	15.27	0.06139	15.27	0.04356	15.27	0.00495
																																										15.28	0	15.28	0.06238	15.28	0.04554	15.28	0.00495
																																										15.29	0	15.29	0.06337	15.29	0.04752	15.29	0.00495
																																										15.3	0	15.3	0.06436	15.3	0.0495	15.3	0.00495
																																										15.31	0	15.31	0.06535	15.31	0.05149	15.31	0.00495
																																										15.32	0.000990099	15.32	0.06634	15.32	0.05347	15.32	0.00396
																																										15.33	0.000990099	15.33	0.06733	15.33	0.05545	15.33	0.00396
																																										15.34	0.000990099	15.34	0.06733	15.34	0.05743	15.34	0.00396
																																										15.35	0.000990099	15.35	0.06931	15.35	0.05941	15.35	0.00297
																																										15.36	0.000990099	15.36	0.06931	15.36	0.06139	15.36	0.00297
																																										15.37	0.000990099	15.37	0.0703	15.37	0.06238	15.37	0.00297
																																										15.38	0.000990099	15.38	0.0703	15.38	0.06337	15.38	0.00198
																																										15.39	0.000990099	15.39	0.0703	15.39	0.06337	15.39	0.00198
																																										15.4	0.000990099	15.4	0.0703	15.4	0.06436	15.4	0.000990099
																																										15.41	0.000990099	15.41	0.07129	15.41	0.06436	15.41	0.000990099
																																										15.42	0.000990099	15.42	0.07129	15.42	0.06535	15.42	0.000990099
																																										15.43	0.000990099	15.43	0.07129	15.43	0.06535	15.43	0.00198
																																										15.44	0.000990099	15.44	0.07228	15.44	0.06634	15.44	0.00198
																																										15.45	0.000990099	15.45	0.07327	15.45	0.06733	15.45	0.00198
																																										15.46	0.000990099	15.46	0.07426	15.46	0.06832	15.46	0.000990099
																																										15.47	0.000990099	15.47	0.07525	15.47	0.06832	15.47	0.000990099
																																										15.48	0.000990099	15.48	0.07624	15.48	0.06931	15.48	2.71051e-19
																																										15.49	0.000990099	15.49	0.07624	15.49	0.06931	15.49	2.71051e-19
																																										15.5	0	15.5	0.07723	15.5	0.0703	15.5	0.000990099
																																										15.51	0	15.51	0.07723	15.51	0.0703	15.51	0.000990099
																																										15.52	0	15.52	0.07723	15.52	0.0703	15.52	0.000990099
																																										15.53	0	15.53	0.07723	15.53	0.06931	15.53	0.000990099
																																										15.54	0	15.54	0.07723	15.54	0.06931	15.54	0.000990099
																																										15.55	0	15.55	0.07723	15.55	0.06832	15.55	2.71051e-19
																																										15.56	0	15.56	0.07723	15.56	0.06931	15.56	0.000990099
																																										15.57	0	15.57	0.07723	15.57	0.06832	15.57	0.000990099
																																										15.58	0	15.58	0.07723	15.58	0.06832	15.58	0.00198
																																										15.59	0	15.59	0.07723	15.59	0.06733	15.59	0.000990099
																																										15.6	0	15.6	0.07624	15.6	0.06733	15.6	0.000990099
																																										15.61	0	15.61	0.07624	15.61	0.06634	15.61	2.71051e-19
																																										15.62	0	15.62	0.07525	15.62	0.06634	15.62	2.71051e-19
																																										15.63	0	15.63	0.07525	15.63	0.06535	15.63	0.000990099
																																										15.64	0	15.64	0.07327	15.64	0.06436	15.64	2.71051e-19
																																										15.65	0	15.65	0.07228	15.65	0.06238	15.65	2.71051e-19
																																										15.66	0	15.66	0.07129	15.66	0.06238	15.66	2.71051e-19
																																										15.67	0	15.67	0.0703	15.67	0.0604	15.67	2.71051e-19
																																										15.68	0	15.68	0.06931	15.68	0.05941	15.68	0.000990099
																																										15.69	0	15.69	0.06832	15.69	0.05743	15.69	0.000990099
																																										15.7	0	15.7	0.06733	15.7	0.05644	15.7	0.000990099
																																										15.71	0	15.71	0.06634	15.71	0.05446	15.71	0.00198
																																										15.72	0	15.72	0.06535	15.72	0.05347	15.72	0.00198
																																										15.73	0	15.73	0.06535	15.73	0.05149	15.73	0.00198
																																										15.74	0	15.74	0.06436	15.74	0.05149	15.74	0.00198
																																										15.75	0	15.75	0.06436	15.75	0.0495	15.75	0.00198
																																										15.76	0	15.76	0.06337	15.76	0.04752	15.76	0.00198
																																										15.77	0	15.77	0.06337	15.77	0.04653	15.77	0.00198
																																										15.78	0	15.78	0.06139	15.78	0.04554	15.78	0.00198
																																										15.79	0	15.79	0.06139	15.79	0.04455	15.79	0.00198
																																										15.8	0	15.8	0.05941	15.8	0.04356	15.8	0.00198
																																										15.81	0	15.81	0.05743	15.81	0.04158	15.81	0.00297
																																										15.82	0	15.82	0.05644	15.82	0.0396	15.82	0.00297
																																										15.83	0	15.83	0.05446	15.83	0.03762	15.83	0.00396
																																										15.84	0	15.84	0.05248	15.84	0.03564	15.84	0.00396
																																										15.85	0	15.85	0.05149	15.85	0.03366	15.85	0.00495
																																										15.86	0	15.86	0.0495	15.86	0.03168	15.86	0.00495
																																										15.87	0	15.87	0.04752	15.87	0.0297	15.87	0.00495
																																										15.88	0	15.88	0.04554	15.88	0.02772	15.88	0.00495
																																										15.89	0	15.89	0.04455	15.89	0.02574	15.89	0.00495
																																										15.9	0.000990099	15.9	0.04356	15.9	0.02376	15.9	0.00495
																																										15.91	0.000990099	15.91	0.04257	15.91	0.02178	15.91	0.00495
																																										15.92	0.000990099	15.92	0.04059	15.92	0.0198	15.92	0.00495
																																										15.93	0.000990099	15.93	0.0396	15.93	0.01782	15.93	0.00495
																																										15.94	0.00198	15.94	0.03861	15.94	0.01584	15.94	0.00495
																																										15.95	0.00198	15.95	0.03762	15.95	0.01386	15.95	0.00495
																																										15.96	0.00297	15.96	0.03663	15.96	0.01188	15.96	0.00495
																																										15.97	0.00297	15.97	0.03564	15.97	0.0099	15.97	0.00495
																																										15.98	0.00297	15.98	0.03366	15.98	0.00792	15.98	0.00495
																																										15.99	0.00297	15.99	0.03168	15.99	0.00594	15.99	0.00594
																																										16	0.00297	16	0.0297	16	0.00396	16	0.00594
																																										16.01	0.00297	16.01	0.02772	16.01	0.00198	16.01	0.00594
																																										16.02	0.00297	16.02	0.02574	16.02	1.35525e-18	16.02	0.00594
																																										16.03	0.00297	16.03	0.02376	16.03	0.00198	16.03	0.00693
																																										16.04	0.00297	16.04	0.02178	16.04	0.00396	16.04	0.00693
																																										16.05	0.00297	16.05	0.0198	16.05	0.00594	16.05	0.00693
																																										16.06	0.00297	16.06	0.01782	16.06	0.00792	16.06	0.00693
																																										16.07	0.00297	16.07	0.01584	16.07	0.0099	16.07	0.00792
																																										16.08	0.00297	16.08	0.01386	16.08	0.01188	16.08	0.00792
																																										16.09	0.00297	16.09	0.01188	16.09	0.01386	16.09	0.00792
																																										16.1	0.00297	16.1	0.0099	16.1	0.01584	16.1	0.00792
																																										16.11	0.00297	16.11	0.00891	16.11	0.01782	16.11	0.00792
																																										16.12	0.00297	16.12	0.00693	16.12	0.0198	16.12	0.00792
																																										16.13	0.00297	16.13	0.00594	16.13	0.02178	16.13	0.00891
																																										16.14	0.00396	16.14	0.00495	16.14	0.02376	16.14	0.00891
																																										16.15	0.00396	16.15	0.00396	16.15	0.02574	16.15	0.00891
																																										16.16	0.00495	16.16	0.00297	16.16	0.02772	16.16	0.00891
																																										16.17	0.00495	16.17	0.00198	16.17	0.0297	16.17	0.00891
																																										16.18	0.00594	16.18	0.000990099	16.18	0.03168	16.18	0.00891
																																										16.19	0.00594	16.19	1.35525e-18	16.19	0.03366	16.19	0.00891
																																										16.2	0.00792	16.2	0.000990099	16.2	0.03564	16.2	0.00792
																																										16.21	0.00792	16.21	0.00198	16.21	0.03762	16.21	0.00792
																																										16.22	0.00792	16.22	0.00396	16.22	0.0396	16.22	0.00792
																																										16.23	0.00792	16.23	0.00594	16.23	0.04158	16.23	0.00792
																																										16.24	0.00792	16.24	0.00792	16.24	0.04356	16.24	0.00792
																																										16.25	0.00792	16.25	0.0099	16.25	0.04554	16.25	0.00792
																																										16.26	0.00792	16.26	0.01188	16.26	0.04752	16.26	0.00792
																																										16.27	0.00792	16.27	0.01386	16.27	0.0495	16.27	0.00891
																																										16.28	0.00792	16.28	0.01584	16.28	0.05149	16.28	0.00891
																																										16.29	0.00792	16.29	0.01782	16.29	0.05347	16.29	0.0099
																																										16.3	0.00792	16.3	0.0198	16.3	0.05545	16.3	0.0099
																																										16.31	0.00792	16.31	0.02079	16.31	0.05743	16.31	0.0099
																																										16.32	0.00891	16.32	0.02178	16.32	0.05941	16.32	0.0099
																																										16.33	0.00891	16.33	0.02277	16.33	0.06139	16.33	0.01089
																																										16.34	0.0099	16.34	0.02376	16.34	0.06337	16.34	0.01089
																																										16.35	0.0099	16.35	0.02376	16.35	0.06535	16.35	0.01089
																																										16.36	0.0099	16.36	0.02475	16.36	0.06733	16.36	0.01089
																																										16.37	0.0099	16.37	0.02475	16.37	0.06931	16.37	0.01089
																																										16.38	0.0099	16.38	0.02574	16.38	0.0703	16.38	0.01089
																																										16.39	0.0099	16.39	0.02574	16.39	0.07129	16.39	0.01089
																																										16.4	0.0099	16.4	0.02574	16.4	0.07228	16.4	0.01089
																																										16.41	0.0099	16.41	0.02574	16.41	0.07327	16.41	0.01089
																																										16.42	0.0099	16.42	0.02673	16.42	0.07426	16.42	0.01089
																																										16.43	0.0099	16.43	0.02673	16.43	0.07624	16.43	0.01089
																																										16.44	0.0099	16.44	0.02673	16.44	0.07723	16.44	0.0099
																																										16.45	0.0099	16.45	0.02772	16.45	0.07921	16.45	0.0099
																																										16.46	0.0099	16.46	0.02871	16.46	0.08119	16.46	0.0099
																																										16.47	0.0099	16.47	0.0297	16.47	0.08317	16.47	0.01089
																																										16.48	0.0099	16.48	0.03069	16.48	0.08317	16.48	0.01089
																																										16.49	0.0099	16.49	0.03168	16.49	0.08515	16.49	0.01188
																																										16.5	0.0099	16.5	0.03168	16.5	0.08515	16.5	0.01188
																																										16.51	0.00891	16.51	0.03267	16.51	0.08614	16.51	0.01287
																																										16.52	0.00891	16.52	0.03267	16.52	0.08614	16.52	0.01287
																																										16.53	0.00891	16.53	0.03168	16.53	0.08614	16.53	0.01287
																																										16.54	0.0099	16.54	0.03069	16.54	0.08515	16.54	0.01287
																																										16.55	0.0099	16.55	0.0297	16.55	0.08515	16.55	0.01287
																																										16.56	0.0099	16.56	0.02871	16.56	0.08416	16.56	0.01188
																																										16.57	0.0099	16.57	0.02871	16.57	0.08416	16.57	0.01188
																																										16.58	0.0099	16.58	0.02871	16.58	0.08317	16.58	0.01188
																																										16.59	0.0099	16.59	0.02871	16.59	0.08317	16.59	0.01188
																																										16.6	0.0099	16.6	0.02871	16.6	0.08218	16.6	0.01089
																																										16.61	0.0099	16.61	0.02871	16.61	0.08218	16.61	0.01089
																																										16.62	0.0099	16.62	0.02871	16.62	0.08119	16.62	0.0099
																																										16.63	0.0099	16.63	0.02871	16.63	0.08119	16.63	0.0099
																																										16.64	0.0099	16.64	0.02871	16.64	0.0802	16.64	0.00891
																																										16.65	0.0099	16.65	0.02673	16.65	0.07921	16.65	0.00891
																																										16.66	0.0099	16.66	0.02574	16.66	0.07822	16.66	0.00891
																																										16.67	0.0099	16.67	0.02475	16.67	0.07822	16.67	0.00891
																																										16.68	0.0099	16.68	0.02376	16.68	0.07624	16.68	0.00891
																																										16.69	0.0099	16.69	0.02277	16.69	0.07525	16.69	0.00792
																																										16.7	0.0099	16.7	0.02178	16.7	0.07327	16.7	0.00792
																																										16.71	0.0099	16.71	0.02079	16.71	0.07327	16.71	0.00792
																																										16.72	0.0099	16.72	0.0198	16.72	0.07129	16.72	0.00693
																																										16.73	0.0099	16.73	0.01881	16.73	0.07129	16.73	0.00693
																																										16.74	0.0099	16.74	0.01782	16.74	0.06931	16.74	0.00693
																																										16.75	0.0099	16.75	0.01683	16.75	0.06931	16.75	0.00693
																																										16.76	0.0099	16.76	0.01683	16.76	0.06832	16.76	0.00693
																																										16.77	0.0099	16.77	0.01584	16.77	0.06733	16.77	0.00693
																																										16.78	0.0099	16.78	0.01584	16.78	0.06634	16.78	0.00693
																																										16.79	0.0099	16.79	0.01386	16.79	0.06535	16.79	0.00693
																																										16.8	0.0099	16.8	0.01386	16.8	0.06337	16.8	0.00693
																																										16.81	0.0099	16.81	0.01188	16.81	0.06238	16.81	0.00693
																																										16.82	0.0099	16.82	0.0099	16.82	0.0604	16.82	0.00594
																																										16.83	0.0099	16.83	0.00891	16.83	0.05941	16.83	0.00594
																																										16.84	0.0099	16.84	0.00693	16.84	0.05743	16.84	0.00495
																																										16.85	0.0099	16.85	0.00495	16.85	0.05545	16.85	0.00495
																																										16.86	0.0099	16.86	0.00396	16.86	0.05347	16.86	0.00396
																																										16.87	0.0099	16.87	0.00198	16.87	0.05149	16.87	0.00396
																																										16.88	0.0099	16.88	1.35525e-18	16.88	0.0495	16.88	0.00396
																																										16.89	0.0099	16.89	0.00198	16.89	0.04752	16.89	0.00396
																																										16.9	0.0099	16.9	0.00297	16.9	0.04554	16.9	0.00297
																																										16.91	0.00891	16.91	0.00396	16.91	0.04356	16.91	0.00297
																																										16.92	0.00891	16.92	0.00495	16.92	0.04158	16.92	0.00297
																																										16.93	0.00891	16.93	0.00693	16.93	0.0396	16.93	0.00297
																																										16.94	0.00891	16.94	0.00792	16.94	0.03762	16.94	0.00297
																																										16.95	0.00792	16.95	0.00891	16.95	0.03564	16.95	0.00297
																																										16.96	0.00792	16.96	0.0099	16.96	0.03366	16.96	0.00297
																																										16.97	0.00693	16.97	0.01089	16.97	0.03168	16.97	0.00297
																																										16.98	0.00693	16.98	0.01188	16.98	0.0297	16.98	0.00297
																																										16.99	0.00693	16.99	0.01386	16.99	0.02772	16.99	0.00297
																																										17	0.00693	17	0.01584	17	0.02574	17	0.00198
																																										17.01	0.00693	17.01	0.01782	17.01	0.02376	17.01	0.00198
																																										17.02	0.00693	17.02	0.0198	17.02	0.02178	17.02	0.00198
																																										17.03	0.00693	17.03	0.02178	17.03	0.0198	17.03	0.00198
																																										17.04	0.00693	17.04	0.02376	17.04	0.01782	17.04	0.000990099
																																										17.05	0.00693	17.05	0.02574	17.05	0.01584	17.05	0.000990099
																																										17.06	0.00693	17.06	0.02772	17.06	0.01386	17.06	0.000990099
																																										17.07	0.00693	17.07	0.0297	17.07	0.01188	17.07	0.000990099
																																										17.08	0.00693	17.08	0.03168	17.08	0.0099	17.08	0
																																										17.09	0.00693	17.09	0.03366	17.09	0.00792	17.09	0
																																										17.1	0.00693	17.1	0.03564	17.1	0.00594	17.1	0
																																										17.11	0.00693	17.11	0.03762	17.11	0.00396	17.11	0
																																										17.12	0.00693	17.12	0.03861	17.12	0.00198	17.12	0
																																										17.13	0.00594	17.13	0.04059	17.13	0.000990099	17.13	0
																																										17.14	0.00495	17.14	0.04059	17.14	0.000990099	17.14	0
																																										17.15	0.00396	17.15	0.04158	17.15	0.00297	17.15	0
																																										17.16	0.00396	17.16	0.04257	17.16	0.00495	17.16	0
																																										17.17	0.00198	17.17	0.04356	17.17	0.00594	17.17	0.000990099
																																										17.18	0.00198	17.18	0.04455	17.18	0.00792	17.18	0.000990099
																																										17.19	2.71051e-19	17.19	0.04554	17.19	0.00891	17.19	0.00198
																																										17.2	2.71051e-19	17.2	0.04653	17.2	0.01089	17.2	0.00198
																																										17.21	0.000990099	17.21	0.04752	17.21	0.01287	17.21	0.00297
																																										17.22	0.000990099	17.22	0.04851	17.22	0.01485	17.22	0.00297
																																										17.23	0.000990099	17.23	0.0505	17.23	0.01683	17.23	0.00297
																																										17.24	0.000990099	17.24	0.05248	17.24	0.01881	17.24	0.00297
																																										17.25	0.000990099	17.25	0.05446	17.25	0.02079	17.25	0.00297
																																										17.26	0.000990099	17.26	0.05644	17.26	0.02277	17.26	0.00297
																																										17.27	0.000990099	17.27	0.05842	17.27	0.02475	17.27	0.00297
																																										17.28	0.000990099	17.28	0.0604	17.28	0.02673	17.28	0.00198
																																										17.29	0.000990099	17.29	0.06238	17.29	0.02871	17.29	0.00198
																																										17.3	0.00198	17.3	0.06337	17.3	0.03069	17.3	0.000990099
																																										17.31	0.00198	17.31	0.06535	17.31	0.03267	17.31	0.000990099
																																										17.32	0.00198	17.32	0.06535	17.32	0.03465	17.32	0.000990099
																																										17.33	0.00396	17.33	0.06634	17.33	0.03564	17.33	0.00198
																																										17.34	0.00495	17.34	0.06634	17.34	0.03762	17.34	0.00198
																																										17.35	0.00594	17.35	0.06733	17.35	0.0396	17.35	0.00198
																																										17.36	0.00594	17.36	0.06832	17.36	0.04158	17.36	0.00198
																																										17.37	0.00594	17.37	0.06931	17.37	0.04356	17.37	0.00198
																																										17.38	0.00594	17.38	0.0703	17.38	0.04554	17.38	0.00198
																																										17.39	0.00594	17.39	0.07129	17.39	0.04752	17.39	0.00198
																																										17.4	0.00594	17.4	0.07228	17.4	0.0495	17.4	0.00198
																																										17.41	0.00594	17.41	0.07327	17.41	0.05149	17.41	0.00198
																																										17.42	0.00594	17.42	0.07426	17.42	0.05347	17.42	0.00198
																																										17.43	0.00594	17.43	0.07525	17.43	0.05446	17.43	0.00198
																																										17.44	0.00594	17.44	0.07525	17.44	0.05644	17.44	0.00198
																																										17.45	0.00594	17.45	0.07624	17.45	0.05743	17.45	0.00198
																																										17.46	0.00594	17.46	0.07624	17.46	0.05842	17.46	0.00198
																																										17.47	0.00594	17.47	0.07624	17.47	0.05941	17.47	0.00198
																																										17.48	0.00594	17.48	0.07624	17.48	0.0604	17.48	0.00198
																																										17.49	0.00594	17.49	0.07624	17.49	0.0604	17.49	0.00297
																																										17.5	0.00594	17.5	0.07624	17.5	0.06139	17.5	0.00297
																																										17.51	0.00594	17.51	0.07624	17.51	0.06139	17.51	0.00396
																																										17.52	0.00594	17.52	0.07624	17.52	0.06139	17.52	0.00396
																																										17.53	0.00594	17.53	0.07624	17.53	0.06139	17.53	0.00495
																																										17.54	0.00594	17.54	0.07525	17.54	0.06139	17.54	0.00495
																																										17.55	0.00693	17.55	0.07426	17.55	0.06139	17.55	0.00594
																																										17.56	0.00693	17.56	0.07327	17.56	0.06139	17.56	0.00594
																																										17.57	0.00693	17.57	0.07228	17.57	0.06139	17.57	0.00594
																																										17.58	0.00693	17.58	0.07228	17.58	0.06139	17.58	0.00594
																																										17.59	0.00693	17.59	0.07228	17.59	0.06139	17.59	0.00594
																																										17.6	0.00693	17.6	0.07228	17.6	0.06139	17.6	0.00594
																																										17.61	0.00693	17.61	0.07228	17.61	0.06139	17.61	0.00594
																																										17.62	0.00693	17.62	0.07228	17.62	0.06139	17.62	0.00594
																																										17.63	0.00693	17.63	0.07228	17.63	0.06139	17.63	0.00594
																																										17.64	0.00693	17.64	0.07228	17.64	0.06139	17.64	0.00594
																																										17.65	0.00693	17.65	0.07228	17.65	0.06139	17.65	0.00594
																																										17.66	0.00693	17.66	0.07129	17.66	0.0604	17.66	0.00594
																																										17.67	0.00693	17.67	0.0703	17.67	0.05941	17.67	0.00693
																																										17.68	0.00693	17.68	0.06832	17.68	0.05842	17.68	0.00693
																																										17.69	0.00693	17.69	0.06733	17.69	0.05644	17.69	0.00792
																																										17.7	0.00693	17.7	0.06535	17.7	0.05545	17.7	0.00792
																																										17.71	0.00693	17.71	0.06436	17.71	0.05347	17.71	0.00792
																																										17.72	0.00693	17.72	0.06337	17.72	0.05347	17.72	0.00792
																																										17.73	0.00693	17.73	0.06238	17.73	0.05149	17.73	0.00792
																																										17.74	0.00693	17.74	0.06139	17.74	0.05149	17.74	0.00792
																																										17.75	0.00693	17.75	0.0604	17.75	0.0495	17.75	0.00792
																																										17.76	0.00693	17.76	0.05941	17.76	0.0495	17.76	0.00792
																																										17.77	0.00693	17.77	0.05941	17.77	0.04851	17.77	0.00792
																																										17.78	0.00693	17.78	0.05842	17.78	0.04851	17.78	0.00792
																																										17.79	0.00693	17.79	0.05842	17.79	0.04752	17.79	0.00792
																																										17.8	0.00693	17.8	0.05743	17.8	0.04653	17.8	0.00792
																																										17.81	0.00693	17.81	0.05743	17.81	0.04455	17.81	0.00792
																																										17.82	0.00693	17.82	0.05545	17.82	0.04356	17.82	0.00792
																																										17.83	0.00693	17.83	0.05446	17.83	0.04158	17.83	0.00792
																																										17.84	0.00693	17.84	0.05248	17.84	0.04059	17.84	0.00792
																																										17.85	0.00693	17.85	0.05149	17.85	0.03861	17.85	0.00792
																																										17.86	0.00693	17.86	0.0495	17.86	0.03663	17.86	0.00792
																																										17.87	0.00693	17.87	0.04752	17.87	0.03465	17.87	0.00891
																																										17.88	0.00693	17.88	0.04554	17.88	0.03267	17.88	0.00891
																																										17.89	0.00693	17.89	0.04356	17.89	0.03069	17.89	0.0099
																																										17.9	0.00693	17.9	0.04158	17.9	0.02871	17.9	0.0099
																																										17.91	0.00693	17.91	0.04059	17.91	0.02673	17.91	0.01089
																																										17.92	0.00693	17.92	0.0396	17.92	0.02475	17.92	0.01089
																																										17.93	0.00693	17.93	0.03861	17.93	0.02277	17.93	0.01089
																																										17.94	0.00594	17.94	0.03762	17.94	0.02079	17.94	0.01089
																																										17.95	0.00495	17.95	0.03663	17.95	0.01881	17.95	0.01089
																																										17.96	0.00495	17.96	0.03465	17.96	0.01683	17.96	0.01089
																																										17.97	0.00495	17.97	0.03366	17.97	0.01485	17.97	0.01089
																																										17.98	0.00495	17.98	0.03168	17.98	0.01287	17.98	0.01089
																																										17.99	0.00495	17.99	0.0297	17.99	0.01089	17.99	0.01188
																																										18	0.00495	18	0.02772	18	0.00891	18	0.01188
																																										18.01	0.00495	18.01	0.02574	18.01	0.00693	18.01	0.01188
																																										18.02	0.00495	18.02	0.02376	18.02	0.00495	18.02	0.01188
																																										18.03	0.00495	18.03	0.02178	18.03	0.00297	18.03	0.01188
																																										18.04	0.00495	18.04	0.0198	18.04	0.000990099	18.04	0.01287
																																										18.05	0.00495	18.05	0.01881	18.05	0.000990099	18.05	0.01287
																																										18.06	0.00396	18.06	0.01782	18.06	0.00297	18.06	0.01287
																																										18.07	0.00297	18.07	0.01683	18.07	0.00495	18.07	0.01287
																																										18.08	0.00198	18.08	0.01584	18.08	0.00693	18.08	0.01287
																																										18.09	0.000990099	18.09	0.01485	18.09	0.00891	18.09	0.01287
																																										18.1	2.71051e-19	18.1	0.01386	18.1	0.01089	18.1	0.01287
																																										18.11	0.000990099	18.11	0.01287	18.11	0.01287	18.11	0.01287
																																										18.12	0.00198	18.12	0.01188	18.12	0.01485	18.12	0.01287
																																										18.13	0.00198	18.13	0.01089	18.13	0.01683	18.13	0.01287
																																										18.14	0.00396	18.14	0.0099	18.14	0.01782	18.14	0.01287
																																										18.15	0.00495	18.15	0.0099	18.15	0.0198	18.15	0.01287
																																										18.16	0.00495	18.16	0.00891	18.16	0.02178	18.16	0.01287
																																										18.17	0.00495	18.17	0.00693	18.17	0.02376	18.17	0.01287
																																										18.18	0.00594	18.18	0.00495	18.18	0.02475	18.18	0.01287
																																										18.19	0.00594	18.19	0.00297	18.19	0.02673	18.19	0.01287
																																										18.2	0.00693	18.2	0.000990099	18.2	0.02772	18.2	0.01188
																																										18.21	0.00693	18.21	0.000990099	18.21	0.0297	18.21	0.01188
																																										18.22	0.00792	18.22	0.00198	18.22	0.03168	18.22	0.01188
																																										18.23	0.00792	18.23	0.00297	18.23	0.03366	18.23	0.01188
																																										18.24	0.00891	18.24	0.00396	18.24	0.03564	18.24	0.01188
																																										18.25	0.0099	18.25	0.00495	18.25	0.03762	18.25	0.01188
																																										18.26	0.01089	18.26	0.00594	18.26	0.0396	18.26	0.01188
																																										18.27	0.01188	18.27	0.00693	18.27	0.04158	18.27	0.01188
																																										18.28	0.01287	18.28	0.00792	18.28	0.04356	18.28	0.01188
																																										18.29	0.01287	18.29	0.00891	18.29	0.04554	18.29	0.01188
																																										18.3	0.01386	18.3	0.0099	18.3	0.04752	18.3	0.01089
																																										18.31	0.01485	18.31	0.0099	18.31	0.0495	18.31	0.01089
																																										18.32	0.01584	18.32	0.01089	18.32	0.05149	18.32	0.01089
																																										18.33	0.01683	18.33	0.01089	18.33	0.05347	18.33	0.01089
																																										18.34	0.01881	18.34	0.01188	18.34	0.05446	18.34	0.0099
																																										18.35	0.0198	18.35	0.01188	18.35	0.05644	18.35	0.0099
																																										18.36	0.0198	18.36	0.01287	18.36	0.05842	18.36	0.0099
																																										18.37	0.0198	18.37	0.01386	18.37	0.0604	18.37	0.0099
																																										18.38	0.0198	18.38	0.01584	18.38	0.06238	18.38	0.0099
																																										18.39	0.0198	18.39	0.01683	18.39	0.06436	18.39	0.0099
																																										18.4	0.0198	18.4	0.01782	18.4	0.06634	18.4	0.0099
																																										18.41	0.0198	18.41	0.01881	18.41	0.06832	18.41	0.0099
																																										18.42	0.0198	18.42	0.0198	18.42	0.0703	18.42	0.0099
																																										18.43	0.0198	18.43	0.02079	18.43	0.07228	18.43	0.0099
																																										18.44	0.02079	18.44	0.02178	18.44	0.07327	18.44	0.0099
																																										18.45	0.02079	18.45	0.02178	18.45	0.07525	18.45	0.0099
																																										18.46	0.02178	18.46	0.02277	18.46	0.07624	18.46	0.0099
																																										18.47	0.02178	18.47	0.02277	18.47	0.07723	18.47	0.0099
																																										18.48	0.02277	18.48	0.02277	18.48	0.07723	18.48	0.0099
																																										18.49	0.02376	18.49	0.02277	18.49	0.07822	18.49	0.0099
																																										18.5	0.02475	18.5	0.02277	18.5	0.07822	18.5	0.00891
																																										18.51	0.02475	18.51	0.02277	18.51	0.07921	18.51	0.00891
																																										18.52	0.02475	18.52	0.02277	18.52	0.07921	18.52	0.00792
																																										18.53	0.02475	18.53	0.02277	18.53	0.07921	18.53	0.00792
																																										18.54	0.02475	18.54	0.02277	18.54	0.07921	18.54	0.00693
																																										18.55	0.02475	18.55	0.02277	18.55	0.0802	18.55	0.00693
																																										18.56	0.02475	18.56	0.02277	18.56	0.0802	18.56	0.00594
																																										18.57	0.02475	18.57	0.02277	18.57	0.0802	18.57	0.00594
																																										18.58	0.02475	18.58	0.02277	18.58	0.0802	18.58	0.00594
																																										18.59	0.02475	18.59	0.02277	18.59	0.0802	18.59	0.00594
																																										18.6	0.02475	18.6	0.02277	18.6	0.0802	18.6	0.00594
																																										18.61	0.02475	18.61	0.02277	18.61	0.0802	18.61	0.00594
																																										18.62	0.02475	18.62	0.02277	18.62	0.0802	18.62	0.00594
																																										18.63	0.02475	18.63	0.02178	18.63	0.0802	18.63	0.00594
																																										18.64	0.02475	18.64	0.02079	18.64	0.0802	18.64	0.00594
																																										18.65	0.02475	18.65	0.0198	18.65	0.0802	18.65	0.00594
																																										18.66	0.02475	18.66	0.01881	18.66	0.0802	18.66	0.00495
																																										18.67	0.02475	18.67	0.01782	18.67	0.07921	18.67	0.00495
																																										18.68	0.02475	18.68	0.01683	18.68	0.07822	18.68	0.00396
																																										18.69	0.02475	18.69	0.01485	18.69	0.07723	18.69	0.00396
																																										18.7	0.02475	18.7	0.01485	18.7	0.07624	18.7	0.00297
																																										18.71	0.02475	18.71	0.01386	18.71	0.07525	18.71	0.00297
																																										18.72	0.02475	18.72	0.01386	18.72	0.07426	18.72	0.00297
																																										18.73	0.02475	18.73	0.01386	18.73	0.07426	18.73	0.00297
																																										18.74	0.02475	18.74	0.01386	18.74	0.07327	18.74	0.00297
																																										18.75	0.02475	18.75	0.01386	18.75	0.07327	18.75	0.00297
																																										18.76	0.02475	18.76	0.01386	18.76	0.07228	18.76	0.00297
																																										18.77	0.02475	18.77	0.01386	18.77	0.07228	18.77	0.00297
																																										18.78	0.02475	18.78	0.01287	18.78	0.07129	18.78	0.00297
																																										18.79	0.02475	18.79	0.01188	18.79	0.07129	18.79	0.00297
																																										18.8	0.02475	18.8	0.01089	18.8	0.06931	18.8	0.00297
																																										18.81	0.02475	18.81	0.0099	18.81	0.06832	18.81	0.00297
																																										18.82	0.02475	18.82	0.00891	18.82	0.06634	18.82	0.00297
																																										18.83	0.02475	18.83	0.00693	18.83	0.06535	18.83	0.00297
																																										18.84	0.02475	18.84	0.00594	18.84	0.06337	18.84	0.00297
																																										18.85	0.02475	18.85	0.00396	18.85	0.06238	18.85	0.00297
																																										18.86	0.02475	18.86	0.00297	18.86	0.0604	18.86	0.00297
																																										18.87	0.02475	18.87	0.000990099	18.87	0.05941	18.87	0.00297
																																										18.88	0.02475	18.88	1.35525e-18	18.88	0.05743	18.88	0.00198
																																										18.89	0.02475	18.89	0.00198	18.89	0.05644	18.89	0.00198
																																										18.9	0.02376	18.9	0.00297	18.9	0.05545	18.9	0.00198
																																										18.91	0.02376	18.91	0.00495	18.91	0.05446	18.91	0.00198
																																										18.92	0.02376	18.92	0.00495	18.92	0.05248	18.92	0.00198
																																										18.93	0.02277	18.93	0.00495	18.93	0.05149	18.93	0.00297
																																										18.94	0.02178	18.94	0.00495	18.94	0.0495	18.94	0.00297
																																										18.95	0.02079	18.95	0.00594	18.95	0.04851	18.95	0.00297
																																										18.96	0.01881	18.96	0.00594	18.96	0.04752	18.96	0.00297
																																										18.97	0.01881	18.97	0.00792	18.97	0.04554	18.97	0.00297
																																										18.98	0.01881	18.98	0.00891	18.98	0.04356	18.98	0.00297
																																										18.99	0.01881	18.99	0.01089	18.99	0.04257	18.99	0.00297
																																										19	0.01881	19	0.01287	19	0.04059	19	0.00198
																																										19.01	0.01881	19.01	0.01485	19.01	0.03861	19.01	0.00198
																																										19.02	0.01881	19.02	0.01683	19.02	0.03663	19.02	0.00198
																																										19.03	0.01881	19.03	0.01881	19.03	0.03465	19.03	0.00198
[truncated: 1,098 more rows]
[truncated: 64 more columns]

## Sheet: Supplementary Table
Supplementary Table 1							Supplementary Table 2					Supplementary Table 3
[truncated: 11 more rows]

[truncated: 1 more sheets: Supplementary Figure]
